# Supplementary material for: The Functional Significance of Common Polymorphisms in Zinc Finger Transcription Factors
Source: G3 (Bethesda). 2014 Jun 26;4(9):1647–55. doi: 10.1534/g3.114.012195 (PMC4169156; doi:10.1534/g3.114.012195)
Supplement: Supporting Information [file supp_g3.114.012195_TableS1.xls]

## Sheet: Sup Table 1
The functional significance of common polymorphisms in zinc finger transcription factors
Sarah H. Lockwood, Anna Guan, Abigail S. Yu, Chi Zhang, Artem Zykovich, Ian Korf, Bruce Rannala, David J. Segal
Table S1: Missense SNPs found at the indicated positions in human zinc finger genes
Finger Pos	SNP	Chr	Chr Pos	Gene	# Prot Isoforms	SNP in Finger	AA Ref/Alt	MAFa	trans-eQTL Observed in	Populations not in HWEb (Fisher pval ≤ 0.05)	SIFTc	Polyphen2c	MutationTasterc	FATHMMc	4-way deleterious	Predicted ZF specificity changed
-1	rs59017672	19	22940899	ZNF99	1	11	H/Q	0.318641		GBR,TSI	.			.	0	2.87494
-1	rs3866997	8	146202386	ZNF252	1	10	L/V	0.278696		CLM	0.55			.	0	0.180175
-1	rs36127550	12	133780309	ZNF268	4	14	L/F	0.141873			.	0.006		4.13	0	0.0943198
-1	rs76090733	19	22868983	AC011467.1	1	6	R/W	0.135904		LWK	0.25			.	0	1.63476
-1	rs56110985	19	22868479	AC011467.1	1	3	R/W	0.115243			0.21			.	0	1.54214
-1	rs1830036	7	63726678	ZNF679	2	1	C/S	0.102388			0.42	0.189	0.098755	4.29	0	0.142694
-1	rs143705658	3	75787726	ZNF717	3	2	R/C	0.0968779		CHB,CHS,CLM,FIN,MXL	0.18	0.997		4.09	1	3.24873
-1	rs59265213	10	43977975	ZNF487P	1	1	E/G	0.0367309			0.22		0.001052	0.89	0	0.0429093
-1	rs115484124	19	40540812	ZNF780B	2	18	R/C	0.023416			0.24	0.009		3.7	0	3.00658
-1	rs56872664	19	9868371	ZNF846	1	10	R/P	0.0229568			.	0.988	0.009414	4.08	1	1.7661
-1	rs7255186	19	40520531	ZNF546	2	3,9	L/F	0.0220386			0.7	0.204	0.000974	4.14	0	0.442535
-1	rs59197486	17	5087054	ZNF594	1	2	Q/H	0.0211203			0.29	1	0.001881	4.13	1	3.07828
-1	rs57235089	22	22842484	ZNF280B	2	4	V/I	0.0174472		CEU	0.88	0.062	0.00261	1.86	0	NA
-1	rs6070122	20	56083763	CTCFL	9	5,8,9,10	Q/E	0.0151515			0.11	0.988	0.024248	4.11	1	1.59214
-1	rs113812503	19	57286624	ZIM2.1	5	1	T/M	0.0105601			0.24	0.991		4.11	1	0.177384
-1	rs61033781	19	2877597	ZNF556	1	3	R/H	0.00918274			0.57	0.982	0.003057	4.13	1	1.41834
-1	rs186706183	3	75787725	ZNF717	3	2	R/H	0.00918274			0.45	0.972		4.13	1	2.4171
-1	rs61737485	19	12383526	ZNF44	4	12	R/H	0.00826446			0.65	0.004		3.8	0	1.38302
-1	rs10410201	19	20727535	ZNF737	1	12	R/C	0.00826446			0.19	0.143		3.71	0	3.2908
-1	rs139359607	19	22868313	AC011467.1	1	1	M/I	0.00734619			0.28			.	0	0.357599
-1	rs61730563	19	40541232	ZNF780B	2	13	R/G	0.00734619			0.3	0.491		4.09	0	2.69089
-1	rs28678700	5	178358653	ZFP2	4	1	Q/H	0.00734619			0.43	0.57	0.462952	4.15	0	2.17905
-1	rs115702949	19	52942562	ZNF534	3	13	R/W	0.00688705			0.24	0.999	0.000704	3.67	1	2.69208
-1	rs61758087	6	42232509	TRERF1	5	1	N/S	0.00596878			1	0	0.000125	2.58	0	0.168408
-1	rs114253858	19	53116331	ZNF83	7	13,14	D/G	0.00596878			0.12	0.035	0.000173	0.83	0	0.315024
-1	rs144650239	19	22868480	AC011467.1	1	3	R/Q	0.00550964			1			.	0	5.11964
-1	rs74467466	19	44470952	ZNF221	1	10	T/K	0.00505051			0.14	0.831		3.56	0	1.07032
-1	rs7457502	7	64438666	ZNF117	1	9	R/Q	0.00459137			1	0.087	6e-06	4.2	0	4.03605
-1	rs144386557	19	20229922	ZNF90	1	13	R/H	0.00367309			.	0.053		3.8	0	2.49769
-1	rs114212675	19	40521203	ZNF546	2	10,17	R/W	0.00367309			0.18	1	0.003011	3.67	1	1.87385
-1	rs145858596	19	53303833	ZNF28	5	5	Y/C	0.00367309			0.15	0.82	0.009588	3.73	0	0.869961
-1	rs141258730	19	58371456	ZNF587	4	13	R/Q	0.00367309			1	0.57	0.004066	4.16	0	3.14455
-1	rs141559205	19	21131873	ZNF85	3	1	M/V	0.00321396		CEU	0.56	0.001	0.001123	4.22	0	0.519318
-1	rs140097230	19	21476644	ZNF708	1	8	R/P	0.00275482			0.18	0.997	0.022734	4.08	1	2.13993
-1	rs182132083	19	44351825	ZNF283	1	6	R/C	0.00275482		CLM	0.22	0.236		3.71	0	0.952522
-1	rs35902340	19	57646416	ZIM3	1	10	R/Q	0.00275482			1	0.999	0.006353	4.14	1	9.23743
-1	rs61999320	X	152612801	ZNF275	4	4	V/I	0.00241838			0.04	0.033	0.001735	4.19	1	0.173026
-1	rs182628878	19	9868708	ZNF846	1	6	H/Y	0.00229568			.	0.878	0.001165	4.19	0	0.563868
-1	rs147184532	19	12089538	ZNF763	4	2,3	S/G	0.00229568			0.33	0.954	0.00072	4.13	1	0.152357
-1	rs190753332	19	24116644	ZNF726	1	13	R/G	0.00229568			0.35			4.1	0	1.30233
-1	rs144919039	19	40581066	ZNF780A	3	10	R/H	0.00229568			0.58	1	0.00266	4.13	1	3.76606
-1	rs139713879	19	53644763	ZNF347	2	6	V/I	0.00229568			0.36	0.828	0.000589	3.15	0	0.216914
-1	rs149957912	19	53057650	ZNF808	1	8	R/H	0.00183655		FIN	0.58	0.02	0.003377	3.8	0	2.18227
-1	rs182871540	19	9868960	ZNF846	1	3	Q/K	0.00137741			.	0.023	0.000641	3.79	0	3.24251
-1	rs140775014	19	21132126	ZNF85	3	4	R/Q	0.00137741			1	0.005	0.003037	3.15	0	3.98229
-1	rs145137585	19	21720161	ZNF429	1	8	Y/D	0.00137741			0.22	0.143	0.005334	3.71	0	1.73544
-1	rs146672619	19	24310555	ZNF254	2	12	R/W	0.00137741			0.32	0.303	0.00561	3.31	0	2.61294
-1	rs114399230	19	40540560	ZNF780B	2	21	L/F	0.00137741			0.64	0.94		4.14	0	0.0769492
-1	rs188189648	19	40541484	ZNF780B	2	10	R/C	0.00137741			0.18	0.747		0.41	0	3.1321
-1	rs148451637	19	44470532	ZNF221	1	5	H/R	0.00137741			0.5	0.536		4.27	0	1.79968
-1	rs189754665	19	44635495	ZNF225	2	3	R/H	0.00137741			0.48	0.994		3.1	1	2.46762
-1	rs143409553	19	44933208	ZNF229	1	9	R/Q	0.00137741			0.56	0.019	0.001243	.	0	3.6265
-1	rs192291135	19	53269063	ZNF600	1	15	R/H	0.00137741			0.2	0.004	0.012007	3.8	0	2.38671
-1	rs186593565	19	58004734	ZNF419	10	2,3	R/H	0.00137741			0.61	0.992	0.047367	3.8	1	4.62395
-1	rs138050368	19	58118566	ZNF530	1	12	R/H	0.00137741			0.39	0.115	0.00422	3.8	0	3.47857
-1	rs190254725	19	59074158	MZF1	1	5	R/W	0.00137741			0.04	0.1	0.754701	1.77	1	3.12339
-1	rs144376816	3	137816662	DZIP1L	3	1	N/D	0.00137741			0.03	0.999	0.035348	2.56	2	2.0778
-1	rs79499850	19	37309781	ZNF790	1	10	R/C	0.00137112			0.29	0.015	0.018116	4.1	0	2.80204
-1	rs189795510	19	9453217	ZNF559	3	4	N/D	<0.001			0.25	0.069	0.001998	3.57	0	0.857933
-1	rs182459884	19	9453386	ZNF559	3	6	R/Q	<0.001			1	0.937	0.004066	4.19	0	4.2433
-1	rs184828771	19	9801065	ZNF812	1	5	T/P	<0.001			0.06	0.999		4.1	1	0.269132
-1	rs190923364	19	9868623	ZNF846	1	7	R/H	<0.001			.	0.002	0.003057	3.8	0	2.39117
-1	rs3745663	19	11832652	ZNF823	2	14,15	R/H	<0.001			0.63	0.068	0.003187	3.8	0	1.644
-1	rs183072070	19	12089622	ZNF763	4	3,4	W/R	<0.001			0.35	0.246	0.003897	4.32	0	1.15169
-1	rs149059930	19	12127224	ZNF433	3	1	C/S	<0.001			0.39	0.003	0.005952	1.98	0	0.305302
-1	rs185234352	19	12154916	ZNF878	1	11	V/F	<0.001			0.7	0.31		4.17	0	0.204356
-1	rs182404538	19	12244288	ZNF20	2	2	R/H	<0.001			0.55	0.001	0.011826	3.8	0	3.55417
-1	rs150698075	19	12429796	ZNF563	1	6	R/H	<0.001			0.54	0.991	0.003187	4.13	1	1.65611
-1	rs148313332	19	12541191	ZNF443	2	13,14	H/D	<0.001			0.22	0.02	0.010914	3.69	0	1.29771
-1	rs149847070	1	14108321	PRDM2	5	6	N/S	<0.001			0.19	0.992	0.427457	5.24	1	NA
-1	rs185584803	19	20045239	ZNF93	2	11,12	Q/R	<0.001			0.59	0.012		4.22	0	3.24897
-1	rs192930112	19	20806956	ZNF626	1	12	H/Q	<0.001			1			.	0	2.25324
-1	rs190229508	19	21240012	ZNF430	1	4	R/W	<0.001			0.26	0.999	0.019533	4.1	1	1.63476
-1	rs61740552	19	21300018	ZNF714	2	2	R/Q	<0.001			0.68	0.005	0.000801	3.76	0	4.25616
-1	rs183881218	19	21300103	ZNF714	2	3	H/Q	<0.001			1	0.001	0.00093	3.76	0	2.42797
-1	rs183440160	19	21719825	ZNF429	1	5	R/W	<0.001			0.29	0.126	0.00561	4.1	0	2.85072
-1	rs185493878	19	21991697	ZNF43	2	5	R/Q	<0.001			0.44	0.041	0.074437	4.19	0	3.85146
-1	rs189763118	19	22271877	ZNF257	2	7,8	R/Q	<0.001			0.77	0.013		4.19	0	3.58645
-1	rs150980638	19	22497800	ZNF729	1	10	Q/H	<0.001			0.68			4.15	0	3.22984
-1	rs189586916	19	22574452	ZNF98	1	13	N/D	<0.001			0.11	0		3.57	0	1.0243
-1	rs115805119	18	22804886	ZNF521	3	20	S/N	<0.001			0.33	0.905	0	3.13	0	NA
-1	rs192520772	19	22939810	ZNF99	1	21	N/D	<0.001			0.21	0.001		3.57	0	0.302982
-1	rs138536833	19	22941404	ZNF99	1	5	R/H	<0.001			0.37	0.003		3.8	0	1.07727
-1	rs180729554	19	22941405	ZNF99	1	5	R/C	<0.001			0.16	0.991		3.71	1	0.987933
-1	rs150675239	19	23836599	ZNF675	1	5	R/Q	<0.001			0.82	0.443	0.002707	4.19	0	4.06485
-1	rs184012616	13	28008980	GTF3A	1	7	R/C	<0.001			0.12	0.162	0.941433	0.41	1	1.82613
-1	rs149474750	6	28213040	ZKSCAN4	2	6	R/W	<0.001			0.07	0.01	0.348157	1.77	0	1.45042
-1	rs145377749	18	29625636	RNF125	1	1	Y/D	<0.001			1	0	4e-05	-2.32	1	NA
-1	rs193000789	3	32031881	ZNF860	1	6	R/H	<0.001			.	0		4.13	0	2.37485
-1	rs146290259	18	32833713	ZSCAN30	3	4	R/W	<0.001			0.05	1	0	3.67	1	1.43552
-1	rs186179892	19	37488229	ZNF568	2	7	R/C	<0.001			0.13	0.994	0.007481	4.09	1	2.80204
-1	rs187475418	19	37619265	ZNF420	2	12	R/C	<0.001			0.23	0.044	0.024495	3.71	0	2.80622
-1	rs150682748	19	37619853	ZNF420	1	19	R/C	<0.001			.	0.994	0.025928	3.71	1	2.75208
-1	rs183513467	19	37854549	HKR1	5	7,12	R/W	<0.001			0.01	1	0.028972	1.77	2	2.58558
-1	rs188690080	19	37854634	HKR1	5	8,13	R/Q	<0.001			1	0.833	0.004473	1.85	0	3.96827
-1	rs191407797	19	38055624	ZNF571	3	15	R/H	<0.001			0.63	0.553	0.010711	3.8	0	2.35163
-1	rs61731963	19	38055957	ZNF571	3	11	R/H	<0.001			0.56	0.997	0.012007	4.13	1	5.3033
-1	rs61731966	19	38055958	ZNF571	3	11	R/C	<0.001			0.31	0.265	0.025928	4.1	0	3.88721
-1	rs138417212	19	38103865	ZNF540	2	14	R/W	<0.001			0.22	0.001	0.026397	3.67	0	1.95429
-1	rs184882986	10	38344743	ZNF33A	4	9	H/R	<0.001			0.4	0.974	0.02256	3.8	1	2.37976
-1	rs140434046	10	38344911	ZNF33A	4	11	Q/R	<0.001			0.53	0.913	0.000774	4.2	0	4.63873
-1	rs147623933	3	40529317	ZNF619	8	9	Q/R	<0.001			0.3	0.507	0.001312	4.2	0	4.35892
-1	rs144556991	19	40541903	ZNF780B	2	5	R/H	<0.001			0.38	0.999		0.48	1	2.91439
-1	rs143694900	3	40574249	ZNF621	3	7	W/R	<0.001			0.53	1	0.013688	4.27	1	2.99405
-1	rs143775764	19	40581570	ZNF780A	3	4	R/H	<0.001			0.35	0.995	0.002862	4.13	1	2.91439
-1	rs116699307	1	40961667	ZNF642	2	9	Y/C	<0.001			0.21	0.623	0.715126	3.73	0	0.902363
-1	rs188258387	1	43317080	ZNF691	7	3	R/W	<0.001			0.23	0.999	0.66071	4.08	1	0.911107
-1	rs190019918	10	44112753	ZNF485	3	11	R/Q	<0.001			0.95	0.024	2.3e-05	1.85	0	4.4768
-1	rs188464925	19	44636419	ZNF225	2	14	S/T	<0.001			0.46	0.094		4.2	0	0.148794
-1	rs79226975	19	44832637	ZNF285	5	2	R/Q	<0.001			0.39	0.296	0.238124	4.2	0	2.12019
-1	rs148444351	19	44933793	ZNF229	1	2	R/Q	<0.001			1	0.067	0.001155	.	0	2.90669
-1	rs140989558	19	48043509	ZNF541	4	1,3	T/M	<0.001			0	1	0.240271	1.78	2	NA
-1	rs138661785	16	49671592	ZNF423	7	10	D/N	<0.001			.	0.995	0.586817	1.88	1	2.65496
-1	rs190064820	19	52568893	ZNF841	2	14	S/P	<0.001			0.2	0.957	0.002321	4.12	1	0.318338
-1	rs189217102	19	52826068	ZNF480	3	10	R/L	<0.001			0.58	0.318	0.03247	3.68	0	2.97354
-1	rs184977847	19	52888509	ZNF880	1	13	R/Q	<0.001			.	0.548	0.000482	3.76	0	5.21234
-1	rs112643484	19	52919447	ZNF528	1	9	E/K	<0.001			0.31	0.047	0.00312	4.22	0	0.724655
-1	rs139184362	19	53057649	ZNF808	1	8	R/C	<0.001			0.19	1	0.00706	3.71	1	2.4341
-1	rs186877176	19	53086322	ZNF701	3	3	R/H	<0.001			0.25	0.172	0.003429	3.8	0	2.38671
-1	rs191070309	19	53116332	ZNF83	7	13,14	D/N	<0.001			0.15	0.001	5.7e-05	0.9	0	0.738385
-1	rs150225613	19	53453805	ZNF816	2	5	R/H	<0.001			0.47	1	0.003057	4.13	1	2.38671
-1	rs148294318	19	53612451	ZNF415	6	2	R/C	<0.001			0.08	0.964	0.026775	3.71	1	3.1583
-1	rs143270992	19	53644678	ZNF347	2	7	R/H	<0.001			0.55	0.016	0.090935	4.13	0	2.38671
-1	rs180936685	6	57013173	ZNF451	3	5	N/Y	<0.001			0.14	0.853	0.745982	0.86	0	NA
-1	rs146422242	19	57133077	ZNF71	1	1	R/Q	<0.001			1	0.026	0.005054	1.85	0	3.24897
-1	rs192220596	7	57528837	ZNF716	2	1	C/G	<0.001			0.33	0.528	0.01516	4.2	0	0.29708
-1	rs115695746	19	57724114	ZNF264	2	13	R/H	<0.001			0.45	1	0.045099	3.8	1	2.46512
-1	rs188250718	19	57889012	ZNF547	2	3	C/Y	<0.001			1	0	0.033672	4.23	0	0.967037
-1	rs149286589	19	57910698	ZNF548	2	6	Y/C	<0.001			0.25	0.6	0.011289	4.16	0	0.96383
-1	rs75837383	19	57932470	ZNF17	1	13	H/R	<0.001			0.66	0.012	0.00498	3.8	0	3.47913
-1	rs187566501	19	57985199	ZNF772	4	2	R/C	<0.001			0.25	0.999	0.062261	3.71	1	3.16894
-1	rs144027172	19	58117725	ZNF530	1	2	R/C	<0.001			0.24	0.044	0.144369	4.1	0	2.65979
-1	rs145553872	19	58198932	ZNF551	3	3,6	C/Y	<0.001			1	0.001		3.87	0	1.23832
-1	rs139249482	19	58199603	ZNF551	2	14	R/C	<0.001			0.19	0.46	0.169051	3.71	0	4.06533
-1	rs141454629	19	58199604	ZNF551	2	14	R/H	<0.001			0.57	0.261	0.089635	3.8	0	3.47913
-1	rs181438117	19	58384914	ZNF814	1	14	H/R	<0.001			0.54	0.002		3.8	0	1.01658
-1	rs181847047	19	58438239	ZNF418	3	9	R/Q	<0.001			1	0.371	0.001155	3.76	0	5.04844
-1	rs138638462	19	58867644	ZNF497	2	13	R/L	<0.001			0.09	0.186	0.031991	4.15	0	2.58306
-1	rs148462540	19	58944982	ZNF132	2	6,14	R/Q	<0.001			0.87	0.544	0.016792	4.2	0	4.03769
-1	rs190630286	7	63809128	ZNF736	2	5	W/S	<0.001			0.48	0	0.004878	4.28	0	0.262589
-1	rs192292543	8	77776190	ZFHX4	5	15	D/N	<0.001			0.13	0.996	0.995854	0.73	2	NA
-1	rs146668775	9	104170526	ZNF189	3	1	R/H	<0.001			0.51	0.033	0.921363	4.13	1	3.76606
-1	rs189555948	12	133780645	ZNF268	4	18	S/R	<0.001			.	0.236		3.74	0	1.33856
-1	rs146442659	8	146068509	ZNF7	4	14	R/C	<0.001			.	1	0.099582	1.77	1	2.88035
2	rs2241571	11	129794950	PRDM10	7	3	T/A	0.417355			0.41	0	3e-05	2.06	0	0.113883
2	rs12462668	19	22156943	ZNF208	2	3	S/L	0.164371			0.04	0.912	0.000983	3.99	1	0.194465
2	rs35313547	19	58352806	ZNF587	1	1	V/A	0.130854		GBR	.	0		4.24	0	0.307018
2	rs16987303	19	57037103	ZNF471	1	12	S/C	0.0899908			0.02	0.894	0.007015	3.91	1	0.247371
2	rs117189028	7	57188362	ZNF479	1	2	A/S	0.0826446			1	0	5.7e-05	4.41	0	0.50936
2	rs76842919	19	12186732	ZNF844	3	3	N/S	0.0362718			1	0.006	0.000184	4.46	0	0.267235
2	rs60823658	19	12223324	AC022415.1	1	9	S/I	0.030303			0.02	0.985		0.54	2	0.443781
2	rs75989782	9	99580834	ZNF782	3	4	S/A	0.0266299			0.09	0.868		-1.27	0	0.099024
2	rs111342482	19	12059543	ZNF700	1	2	S/N	0.020202			0.06	0.038	0.000336	3.93	0	0.219445
2	rs2276211	18	74580780	ZNF236	3	5	S/L	0.0183655		MXL	0.01	0.905	0.031478	0.53	1	0.0957459
2	rs58211979	3	44776352	ZNF501	1	5	I/V	0.0142332			0.02	0.252	1e-06	4.21	1	0.454075
2	rs116138810	19	58438149	ZNF418	3	10	S/F	0.0119376			0.02	0.978	0.005793	3.93	2	0.509265
2	rs2213978	16	72984595	ZFHX3	2	1,4	A/S	0.00964187			0	0.999	0.994459	-2.31	4	NA
2	rs78122695	8	146156921	ZNF16	2	6	S/A	0.00826446			0.06	0.994	0.003852	3.99	1	0.319747
2	rs186446098	19	32845696	ZNF507	3	3	G/C	0.00642792			0.04	1	0.991709	4.14	3	NA
2	rs116372639	19	44681130	ZNF226	2	10	S/L	0.00596878			0.08	0.999	0.043254	3.98	1	0.0172411
2	rs117151961	16	3274286	ZNF200	5	1	S/Y	0.00550964			0	0.787	0.013477	1.69	1	0.620164
2	rs114755441	6	27368766	ZNF391	1	4	T/N	0.00505051			0.01	0.944	0.007246	4.16	1	0.0744743
2	rs61732864	8	146157256	ZNF16	2	2	S/L	0.00505051			0.05	0.027	0.007901	3.98	0	0.116156
2	rs146185092	19	21476807	ZNF708	1	6	S/A	0.00367309			0.04	0.859	0.006977	4	1	0.137938
2	rs78247822	3	40573920	ZNF621	3	3	T/I	0.00367309		CHS	0.03	0.99	0.009477	4.17	2	0.02833
2	rs72687988	9	4117933	GLIS3	2	1	E/D	0.00321396			0.31	0.004		-3.08	1	0.133475
2	rs147730114	19	9801226	ZNF812	1	3	T/M	0.00321396			0.01	0.986		4.13	2	0.02942
2	rs79351230	7	149463074	ZNF467	1	1	L/V	0.00321396			0.13	0.132	0.008399	1.85	0	0.0652003
2	rs78503084	18	77893552	ADNP2	3	1	T/A	0.00275482			.	0.002	0.042388	.	0	NA
2	rs148900662	8	144358850	GLI4	2	6	S/L	0.00275482			0.02	1		1.74	2	0.248583
2	rs140516109	17	5085390	ZNF594	2	9,20	T/M	0.00229568			0.01	0.975	0.002154	1.82	2	0.061424
2	rs142730946	20	20350355	INSM1	1	4	P/S	0.00229568			0.67	1	0.996849	2.09	2	0.365912
2	rs142426196	19	44611383	ZNF224	1	7	R/Q	0.00229568			0.05	0.04	0.040183	4.19	0	0.246316
2	rs191638211	19	21991187	ZNF43	2	11	S/L	0.00183655			0.03	0.994	0.197876	3.99	2	0.144179
2	rs142612844	19	53453883	ZNF816	2	4	S/L	0.00183655			0	0.907	0.003283	3.98	1	0.0802303
2	rs143295157	4	146682380	ZNF827	1	5	F/I	0.00183655			0.02			3.61	1	NA
2	rs144293271	19	12384105	ZNF44	4	5	G/E	0.00137741			0.03	0.773		4.18	1	0.448176
2	rs116099337	18	22806626	ZNF521	3	8	A/G	0.00137741			0.33	0.998	0	3.28	1	0.226017
2	rs186078536	19	36604522	OVOL3	1	3	D/N	0.00137741			0.01		0.37088	0.83	1	1.2827
2	rs182284347	20	49510895	ADNP	4	2	K/R	0.00137741			0.37	0.993	0.094609	.	1	NA
2	rs181925675	7	64168124	ZNF107	3	10	S/L	0.00137741			.	0.972	2e-06	3.99	1	0.313244
2	rs182443744	3	75786796	ZNF717	3	12	S/A	0.00137741			0.19	0.039		3.93	0	0.300925
2	rs181975263	4	367281	ZNF141	1	6	S/L	<0.001			.	0.043	0.186441	3.99	0	0.0776786
2	rs144096180	16	3170043	ZNF205	2	6	S/C	<0.001			0	1	0.53368	3.91	2	0.201555
2	rs182054421	19	9868449	ZNF846	1	9	S/L	<0.001			.	0.997	0.003533	3.98	1	0.0344639
2	rs139639829	19	12015911	ZNF69	1	2	S/R	<0.001			0.05		0.001109	3.95	0	NA
2	rs187607904	19	12016163	ZNF69	1	5	Q/H	<0.001			0.07			4.18	0	1.98191
2	rs193079644	19	12186815	ZNF844	3	4	H/Y	<0.001			0.19	0.001	0.289388	4.22	0	1.72072
2	rs185717820	19	12186899	ZNF844	3	5	S/G	<0.001			0.21	0.799		3.97	0	0.192646
2	rs185751515	19	12224158	AC022415.1	1	6	R/H	<0.001			0.02	0.802		1.85	1	2.55094
2	rs191559777	19	12383853	ZNF44	4	8	S/N	<0.001			0.05	0.074		3.34	0	0.28741
2	rs148564147	19	12461061	ZNF442	2	9	S/R	<0.001			0.03	0.954	0.014701	4.09	2	1.02187
2	rs183982301	19	12574850	ZNF709	2	19	R/L	<0.001			0.01	0.182	0.022734	4.18	1	0.122445
2	rs191151266	19	12691933	ZNF490	1	6	T/M	<0.001			0.02	0.075	0.007683	4.13	1	0.0864635
2	rs185379964	17	16455222	ZNF287	2	14	T/I	<0.001			0.03	0.275	0.144316	1.85	1	0.100837
2	rs150714641	19	20044572	ZNF93	2	4	S/A	<0.001			0.09	0.733		4	0	0.12952
2	rs190749586	22	20761028	ZNF74	3	12	S/P	<0.001			0.03	0.855	0.008149	1.66	1	0.0569911
2	rs138606013	18	22806533	ZNF521	3	9	Y/C	<0.001			0.14	0.993	0	3.38	1	NA
2	rs189210919	6	28097510	ZSCAN16	1	2	S/P	<0.001			0.04	0.117	0.233236	3.93	1	0.163687
2	rs141273752	16	30567179	ZNF764	2	1	S/F	<0.001			0	0.999	0.058573	1.68	2	0.274268
2	rs144054252	10	31134010	ZNF438	10	4	E/D	<0.001			0.05	1	0.592816	2.89	1	NA
2	rs141067974	15	35273640	ZNF770	1	10	P/S	<0.001			1	0.493	0.040655	2.09	0	0.506748
2	rs192386994	19	35435527	ZNF30	4	9,14	G/R	<0.001			0.07	0.094	0.009657	4.18	0	1.02327
2	rs189186503	19	37880146	ZNF527	3	4	A/S	<0.001			1	0.005	0.002132	.	0	0.496368
2	rs139131960	3	40529155	ZNF619	7	7	S/L	<0.001			0.01	0.996	0.01333	3.98	2	0.217061
2	rs141321850	1	40928950	ZNF643	3	6	T/S	<0.001			1	0.078	0.000195	4.44	0	0.193591
2	rs143301061	19	44418723	ZNF45	2	2	S/T	<0.001			0.1	0.004	0.000462	4.01	0	0.0923504
2	rs189732117	3	44541754	ZNF852	2	1	S/L	<0.001			0	1	0.001029	1.74	2	0.0927947
2	rs149705759	19	44832043	ZNF285	5	9	S/L	<0.001			0.01	0.271	0.471072	3.99	1	0.0226371
2	rs185969631	19	44932614	ZNF229	1	16	S/F	<0.001			0.02	1	0.006498	.	2	0.0330562
2	rs186911997	20	45130893	ZNF334	2	5	S/L	<0.001			0.02	0.999	0.128968	3.99	2	0.114389
2	rs76601589	17	45924815	SP6	2	3	D/E	<0.001			0	1	0.210629	-1.06	2	1.11638
2	rs181570423	19	53015121	ZNF578	2	6	S/L	<0.001			.	0.002		.	0	0.167313
2	rs145347123	19	53304080	ZNF28	5	2	S/A	<0.001			0.07	0.019	9.5e-05	3.99	0	0.190771
2	rs12610019	19	56952746	ZNF667	5	9,12	T/A	<0.001			0.09	0.278	0	4.22	0	0.0420928
2	rs76428401	19	57956642	ZNF749	1	13	S/L	<0.001			0.05	0.922		3.99	0	0.113068
2	rs138230060	19	57985276	ZNF772	4	1,3	D/A	<0.001			0.35	0.702	0.029619	4.26	0	0.724282
2	rs139387566	19	58420720	ZNF417	2	3,4	G/V	<0.001			0.02	0.438	0.057351	4.2	1	0.741598
2	rs143584979	19	58773485	ZNF544	2	5	Y/H	<0.001			0.05	0.009	0.011651	4.18	0	0.824533
2	rs148314941	19	58850058	ZSCAN22	1	1	S/L	<0.001			0.01	0.001	0.471072	3.98	1	0.0295869
2	rs188455200	7	64167116	ZNF107	3	2	S/L	<0.001			.	0.877	2e-06	3.99	0	0.265864
2	rs147776368	7	99170909	ZNF655	4	5	S/L	<0.001			0.01	0.999	0.639944	4.04	2	0.17269
2	rs148065903	9	109736521	ZNF462	6	2,4,13,19,20	R/C	<0.001			0.13	0.999	0.84341	3.59	1	NA
2	rs187637689	4	121737990	PRDM5	1	2	S/L	<0.001			0.06	0.001	0.380161	1.8	0	0.136495
2	rs143593483	8	125989280	ZNF572	1	5	Y/C	<0.001			0.01	0.997	0.549372	4.17	2	0.44237
2	rs149682525	1	247320436	ZNF124	4	1,2,3	R/H	<0.001			0.03	0.008	0.004843	4.18	1	2.55094
3	rs11043758	12	8329833	ZNF705A	2	1	R/H	0.454086		CEU,CHB,CLM,GBR,JPT,LWK,TSI	.	0	0.001352	4.2	0	2.07907
3	rs3764537	19	52619065	ZNF616	1	10	H/R	0.288797		+ CHS	0.45	0.004	0.0006	4.16	0	1.5307
3	rs10420364	19	9868278	ZNF846	1	11	Y/C	0.24977			0.21	0	0.000437	4.12	0	0.369761
3	rs35356792	19	53014787	ZNF578	2	2	T/A	0.0596878		YRI	.	0.001		.	0	0.469401
3	rs61745068	19	50548367	ZNF473	3	1	R/C	0.0509642			0.06	0.001	0.005142	0.91	0	0.162284
3	rs78408076	19	12155494	ZNF878	1	4	S/L	0.0367309			0.3	0.981		3.65	1	1.11555
3	rs10416686	19	58420716	ZNF417	2	3,4	S/R	0.023416			0.47	0	0.000604	4.11	0	0.114404
3	rs116742561	4	437720	ZNF721	2	2	N/T	0.0151515			0.64	0.981		4.22	1	2.68966
3	rs145688653	19	24116402	ZNF726	1	10	T/I	0.0123967			0.47			4.17	0	0.809423
3	rs141706602	19	53740478	ZNF677	1	9	N/S	0.0087236			0.73	0.005	0.001583	3.66	0	1.83186
3	rs77817872	19	22157025	ZNF208	2	2	I/V	0.00780533			0.48	0.003	8.2e-05	4.21	0	0.128308
3	rs111588097	20	2464256	ZNF343	1	6	T/A	0.00642792			0.55	0.026	0.002321	4.22	0	0.349865
3	rs148696573	19	22155884	ZNF208	2	12,15	T/N	0.00596878			0.57	0.425	0.000721	4.25	0	2.7382
3	rs192030152	3	32031973	ZNF860	1	7	A/S	0.00596878			.	0.001		3.75	0	0.251802
3	rs138017999	19	53453880	ZNF816	2	4	S/F	0.00596878		CEU	0.33	0.987	0.006039	3.61	1	0.380626
3	rs146381631	19	52919624	ZNF528	1	11	N/Y	0.00505051			0.34	0.308	0.009663	3.5	0	0.762129
3	rs141427676	7	64388448	ZNF273	2	1	N/Y	0.00459137			0.25	0.003	0.029874	3.5	0	1.49483
3	rs116318322	19	22499657	ZNF729	1	31	I/M	0.00275482			0.12			4.17	0	0.0459837
3	rs144988802	4	265687	ZNF732	1	2	T/S	0.00229568			1	0.242		4.27	0	0.49699
3	rs186174642	19	22498815	ZNF729	1	22	S/T	0.00229568			0.83			3.63	0	1.13051
3	rs77831228	19	37487572	ZNF568	3	1	D/N	0.00229568			0.76	0.005		2.2	0	4.6379
3	rs79620213	10	48371397	ZNF488	1	1	D/N	0.00229568			0	1	0.177567	1.91	2	4.19586
3	rs140799051	19	58453167	ZNF256	1	5	S/G	0.00229568			0.41	0.292	5.6e-05	4.1	0	0.181347
3	rs147526873	22	20761033	ZNF74	3	12	H/Q	0.00183655			0.29	0.652	0.000204	1.86	0	1.26979
3	rs187241330	19	23329076	ZNF730	1	7	H/Q	0.00183655			0.62			3.75	0	1.77054
3	rs71505625	10	43089370	ZNF33B	2	1	H/L	0.00183655			0.25	0.003	0.017239	3.77	0	1.11833
3	rs147391977	7	64389036	ZNF273	2	7	T/A	0.00183655			1	0	0.001544	4.22	0	1.60085
3	rs143444213	7	64864426	ZNF92	4	10	T/A	0.00183655			0.31	0	0.001706	4.22	0	1.60085
3	rs188088904	16	72829555	ZFHX3	2	9,12	D/E	0.00183655			0.35	0.999	0.997813	0.98	2	1.40085
3	rs145133965	19	11917958	ZNF491	2	8,9	Y/C	0.00137741			0.16	0.939	0.000437	4.12	0	NA
3	rs115605050	19	12125788	ZNF433	2	17	N/D	0.00137741			0.61	0.3	0.000567	3.59	0	4.25772
3	rs143536186	19	19790145	ZNF101	2	1	F/S	0.00137741			1	0.006	0.000616	1.03	0	0.715435
3	rs189061267	19	22940807	ZNF99	1	12	T/I	0.00137741			0.16	0.23		4.17	0	0.844599
3	rs115388415	19	38056620	ZNF571	3	3	Q/R	0.00137741			0.54	0.03	0.001289	4.19	0	0.235518
3	rs190737852	19	58018497	ZNF773	1	6	S/N	0.00137741			0.72	0.001	0.003191	4.18	0	2.76468
3	rs193201262	19	2877690	ZNF556	1	4	S/F	<0.001			0.33	0.766	0.006039	4.09	0	0.242659
3	rs61731421	16	3274116	ZNF200	5	3	H/Y	<0.001			0.01	0.999	0.004101	4.16	2	2.04858
3	rs190913968	4	4317379	ZBTB49	1	3	D/N	<0.001			0.21	0.83	0.997529	4.26	1	5.959
3	rs142970986	7	6730717	ZNF12	4	13	Y/C	<0.001			0.17	1	0.792696	4.16	1	0.143823
3	rs115623059	6	7211900	RREB1	5	4	G/E	<0.001			0.62	0.027	0	1.88	0	0.135481
3	rs144013116	19	9524084	ZNF266	2	11	S/W	<0.001			0.02	0.998	0.019834	4.04	2	0.0913808
3	rs148887048	19	9578118	ZNF560	1	4	S/Y	<0.001			0.75	0.966	0.013477	4.11	1	0.699599
3	rs190404291	19	11978568	ZNF439	2	2	L/F	<0.001			0.7	0.07	0.001094	4.14	0	0.194642
3	rs111441932	19	12060217	ZNF700	1	9	H/Y	<0.001			0.66	0.144	0.001165	3.75	0	1.30751
3	rs192508372	19	12222571	AC022415.1	1	1	S/C	<0.001			0.15	0.932		3.41	0	0.269099
3	rs144397235	20	18005424	OVOL2	1	3	D/E	<0.001			0.31	0.035	0.954774	0.92	1	1.8087
3	rs182457256	19	19823740	ZNF14	1	1	S/C	<0.001			0.08	1	0.007015	3.61	1	0.690343
3	rs188561214	19	21300196	ZNF714	2	4	H/Q	<0.001			0.67	0.632	0.025766	3.75	0	0.610235
3	rs192111705	19	21366598	ZNF431	1	11	N/D	<0.001			0.57	0.005	0.010879	3.59	0	3.61108
3	rs188140088	19	21720758	ZNF429	1	15	R/G	<0.001			0.5	0.105	0.002316	4.18	0	0.164702
3	rs181390472	19	22154457	ZNF208	2	28,31	I/V	<0.001			0.54	0.003		4.22	0	0.610591
3	rs191964582	19	22155801	ZNF208	2	13,16	I/L	<0.001			0.63	0.817		4.25	0	0.23257
3	rs142011785	19	22156437	ZNF208	1	9	I/L	<0.001			0.66			4.25	0	0.125807
3	rs192739102	13	28001284	GTF3A	1	2	H/L	<0.001			0.05	0.999	0.999364	3.77	2	2.69137
3	rs187258030	6	28200742	ZNF193	4	3	G/V	<0.001			0.1	0.846	0.057351	0.9	0	0.175366
3	rs185510621	6	28963745	ZNF311	2	4	R/H	<0.001			0.99	0	0.000485	3.19	0	1.94129
3	rs192627498	16	31927424	ZNF267	1	10	D/E	<0.001			0.42	0.009	0.001863	4.19	0	1.59941
3	rs79233678	19	35435279	ZNF30	4	6,11	H/P	<0.001			0.26	0.981	0.005619	3.72	1	1.20216
3	rs146708190	19	37005441	ZNF260	1	7	S/G	<0.001			0.22	0.001		4.1	0	0.868763
3	rs142983916	19	37619779	ZNF420	1	18	H/L	<0.001			.	0.141	0.026432	3.77	0	2.78324
3	rs184164775	19	38102782	ZNF540	2	1	Q/E	<0.001			0.9	0.017	0.001346	1.88	0	2.09581
3	rs139396968	10	43978068	ZNF487P	1	2	A/V	<0.001			0.37		0.277241	0.86	0	0.306057
3	rs141435048	19	44470961	ZNF221	1	10	R/Q	<0.001			0.7	0		4.21	0	0.65225
3	rs192544663	19	44740855	ZNF227	5	13,16	R/C	<0.001			0.11	0.999	0.088911	4.12	1	0.143837
3	rs148106650	X	47272670	ZNF157	1	9	R/C	<0.001			0.07	0.999	0.024495	4.16	1	0.149953
3	rs189906391	X	47918581	ZNF630	3	5	Q/R	<0.001			0.4	0.454	0.000323	4.19	0	0.281086
3	rs180674172	16	49670773	ZNF423	7	15	D/Y	<0.001			.	1	0.964682	3.24	2	1.58926
3	rs142449458	19	50549202	ZNF473	3	7	R/H	<0.001			0.48	0	0.012573	4.2	0	1.14416
3	rs143609000	19	52468879	ZNF350	1	3	R/Q	<0.001			0.95	0.397		4.21	0	0.44167
3	rs149333567	19	52496836	ZNF615	4	11	R/H	<0.001			0.99	0.01		4.25	0	1.81528
3	rs183343359	19	52537520	ZNF432	1	10	R/Q	<0.001			0.66	0.958		4.22	1	0.316351
3	rs150787624	19	52569808	ZNF841	3	5	Q/E	<0.001			0.7	0.392	0.000348	4.2	0	1.24716
3	rs149054494	19	52918952	ZNF528	1	3	K/E	<0.001			0.58	0.213	0.000804	4.21	0	0.870214
3	rs139191052	19	53303405	ZNF28	5	10	H/Y	<0.001			0.48	0.889	0.001099	4.14	0	2.49861
3	rs150655137	19	53303656	ZNF28	5	7	H/L	<0.001			0.67	0.293	0.006803	3.77	0	1.74172
3	rs139347587	19	53384772	ZNF320	1	2	H/Y	<0.001			1	0.008	0.00387	3.75	0	1.32324
3	rs189296898	19	53669168	ZNF665	1	1	R/Q	<0.001			0.7	0	1.4e-05	1.88	0	0.803796
3	rs192155654	19	53995263	ZNF813	1	12	N/H	<0.001			1	0.001	0.000318	3.55	0	2.66145
3	rs184032460	19	57839804	ZNF543	1	5	G/A	<0.001			0.69	0.984	0.010188	4.25	1	0.503957
3	rs182228835	19	57910455	ZNF548	2	3	R/Q	<0.001			0.58	0.974	0.001362	4.22	1	0.702157
3	rs185148326	19	57931806	ZNF17	1	5	H/Y	<0.001			0.17	0.041	0.004101	4.16	0	2.03654
3	rs192718342	19	58352893	ZNF587	1	2	S/T	<0.001			.	0.965		4.14	1	0.720043
3	rs190925737	19	58438231	ZNF418	3	9	N/D	<0.001			0.3	0.165	0.000558	3.59	0	3.96159
3	rs193182393	7	64292161	ZNF138	5	1	R/C	<0.001			0.06	0.002	0.002247	4.12	0	0.548447
3	rs191127345	3	113955398	ZNF80	1	3	S/F	<0.001			0.09	0.403	0.006399	3.61	0	0.83012
3	rs182372662	1	120165615	ZNF697	1	8	H/Y	<0.001			0.56	0.999	0.999105	3.75	2	1.88283
3	rs180954767	7	148802017	ZNF425	1	4	E/K	<0.001			0.92	0.001	0.001449	4.19	0	0.606244
3	rs144050418	5	178139525	ZNF354A	1	8	T/A	<0.001			0.63	0.997	0.043813	4.22	1	0.447985
3	rs150124453	2	219507793	ZNF142	2	15	A/V	<0.001			0.3	0.698	0.750304	3.04	0	NA
3	rs138667932	1	227843290	ZNF678	2	13	I/V	<0.001			0.3	0.016	0.000454	4.22	0	0.239125
3	rs140747159	1	247150804	ZNF695	1	3	Y/C	<0.001			0.17	0.89		4.16	0	0.336742
3	rs180780216	1	249142362	ZNF672	1	9	D/N	<0.001			.	0.984	0.089486	4.01	1	5.77555
6	rs45626541	19	37677748	ZNF585B	2	3	I/L	0.278237			0.32	0.033		3.8	0	0.471173
6	rs142560684	3	75787372	ZNF717	3	6	L/I	0.207989		CEU,CHB,JPT,MXL,PUR,TSI	0.22	0		3.81	0	0.447611
6	rs10500209	19	11979164	ZNF439	2	9	L/S	0.135445		FIN,MXL,PUR	0.68	0.154	0.000738	3.83	0	0.270501
6	rs62119149	19	22939540	ZNF99	1	22	K/N	0.0927456		LWK	0.49	0.095		3.59	0	1.09075
6	rs61733481	19	37643522	ZNF585A	3	9	A/T	0.0918274			0.63	0.001	6.5e-05	3.77	0	0.632763
6	rs17850402	16	30566747	ZNF764	2	6	A/V	0.0518825			0.38	1	0.018941	3.77	1	0.236226
6	rs11085808	19	12461135	ZNF442	2	8	G/R	0.0417815			0.63	0	6.7e-05	3.9	0	2.4899
6	rs56091278	19	22939456	ZNF99	1	23	K/N	0.0330579		GBR	0.52	0.409		3.59	0	1.09075
6	rs45605634	X	57619349	ZXDB	1	1	V/M	0.0199516			0.16	0.994	0.734036	1.8	1	0.106401
6	rs112352083	19	11978828	ZNF439	2	5	R/I	0.0192837			0.59	0	0.001761	3.3	0	1.7882
6	rs61754927	19	2917509	ZNF57	3	5	R/K	0.0183655			0.95	0.4	0.004118	3.51	0	1.3411
6	rs7250438	19	20308283	ZNF486	2	2	T/I	0.0114784			0.12	0.037		3.79	0	0.29659
6	rs74373493	19	44470719	ZNF221	1	7	S/R	0.0114784			0.54	0.005		4.28	0	2.41529
6	rs10104558	8	125989460	ZNF572	1	7	K/T	0.010101			0.59	0.817	0.016657	3.6	0	1.1692
6	rs146117075	8	7215836	ZNF705G	2	1	R/W	0.00918274		YRI	0.02			3.27	1	0.994891
6	rs147242149	18	14105193	ZNF519	1	6	R/Q	0.0087236			0.8	0.072	0.000801	.	0	2.31665
6	rs444172	19	53086675	ZNF701	3	7	R/C	0.00780533			0.21	0.039	0.007481	1.73	0	2.43017
6	rs115108693	19	21606725	ZNF493	2	6	T/A	0.00734619			0.8	0.031	7.3e-05	3.83	0	0.374283
6	rs114848895	9	97062677	ZNF169	2	2	I/M	0.00734619			0.11	0.254	0.277241	3.78	0	0.106462
6	rs11666876	19	22271717	ZNF257	2	6,7	K/Q	0.00642792		GBR	0.79	0.009	0.000516	3.61	0	1.54351
6	rs76512666	19	53668068	ZNF665	1	14	I/V	0.00550964			0.34	0	0.000192	3.81	0	0.256763
6	rs151214006	19	56720531	ZSCAN5C	2	5	R/C	0.00550964		ASW	0.03		0.283399	4.03	1	0.906888
6	rs147587683	19	22154784	ZNF208	2	24,27	E/Q	0.00505051			0.63	0.034		3.74	0	0.3032
6	rs77242797	19	37676823	ZNF585B	3	4,13	I/T	0.00459137			0.66	0.013		3.81	0	0.124051
6	rs115386056	19	59073720	MZF1	1	10	E/K	0.00413223			0.87	0.912	0.348382	3.93	0	0.986956
6	rs75892745	19	44536815	ZNF222	3	6	V/I	0.00321396			0.24	0	0.000589	3.79	0	0.300948
6	rs140567862	19	9453404	ZNF559	3	6	R/Q	0.00275482			0.92	0.006	0.004309	3.32	0	1.0858
6	rs142252822	19	12155148	ZNF878	1	8	I/M	0.00275482			0.16	0.014		3.78	0	0.68635
6	rs191238405	19	12358120	ZNF44	1	14	Y/C	0.00275482			0.1			4.13	0	0.0392321
6	rs115518618	19	22271121	ZNF257	1	1	R/Q	0.00275482			1	0	0.289388	3.32	0	1.36471
6	rs140302185	19	37677662	ZNF585B	2	4	I/M	0.00275482			0.22	0		3.78	0	0.193101
6	rs139684063	19	44500671	ZNF155	2	2	T/I	0.00275482			0.23	0.44	0.008012	3.79	0	0.167711
6	rs187700975	5	23527744	PRDM9	1	12	R/S	0.00229568			0.74	0.005	0.011517	3.33	0	1.69938
6	rs183257175	3	42956274	ZNF662	3	2	A/T	0.00229568			0.34	0.336	0.021568	4.19	0	0.430858
6	rs71505624	10	43089278	ZNF33B	2	2	K/E	0.00183655			1	0.999	0.001946	3.67	1	1.07157
6	rs141565267	19	57956015	ZNF749	1	7	G/D	0.00183655			0.62	0.013		3.81	0	2.43943
6	rs150914137	2	95815233	ZNF514	2	4	V/M	0.00183655			0.08	0.985	0.010285	3.77	1	0.17135
6	rs150535613	16	3433334	ZNF434	4	1	R/W	0.00137741			0.03	1	0.030986	3.27	2	1.8463
6	rs187959399	4	9385994	RP11-1396O13.13.1	1	2	R/M	0.00137741			0.1			3.28	0	3.51089
6	rs57947174	19	20728189	ZNF737	1	4	T/A	0.00137741			0.63	0.003		3.83	0	0.443271
6	rs150140994	19	40520549	ZNF546	2	3,9	R/W	0.00137741			0.03	0.036	0.003241	3.27	1	0.995961
6	rs183594188	20	44596403	ZNF335	2	1	R/C	0.00137741			0.04	1	0.107541	1.73	2	0.915435
6	rs147008651	3	44612305	ZNF167	2	7	R/Q	0.00137741			0.74	0.13	0.141663	3.32	0	1.1142
6	rs78052167	19	52887603	ZNF880	1	2	R/Q	0.00137741			.	0.294	0.000455	3.32	0	1.15918
6	rs142700198	7	64864268	ZNF92	4	8	E/A	0.00137741			0.67	0	0.003819	3.76	0	0.506045
6	rs138582373	19	2877531	ZNF556	1	2	T/M	<0.001			0.12	0.002	0.002033	3.77	0	0.179264
6	rs190367841	16	3432914	ZNF434	4	6	R/C	<0.001			0	1	0.028337	4.03	2	2.04559
6	rs182300228	17	5084801	ZNF594	1	3	K/R	<0.001			0.66			.	0	1.97954
6	rs180782464	17	5085799	ZNF594	2	5,15	R/G	<0.001			0.35	0.97	0.003338	3.27	1	1.52245
6	rs148597438	7	6730709	ZNF12	4	13	I/V	<0.001			0.3	0.995	0.034823	3.81	1	0.270876
6	rs182952954	19	11918051	ZNF491	2	9,10	K/R	<0.001			0.58	0	1.7e-05	4.23	0	3.0663
6	rs139402994	19	12186992	ZNF844	2	6	R/G	<0.001			0.41	0.166	0.001296	3.27	0	NA
6	rs74975302	19	12223582	AC022415.1	2	1,10	R/H	<0.001			0.54	0.001		3.27	0	1.0035
6	rs189678282	19	12460717	ZNF442	2	13	R/Q	<0.001			0.61	0.999	0.004066	3.32	1	2.85073
6	rs182729075	19	12460886	ZNF442	2	11	Q/E	<0.001			0.78	0.336	0.001179	3.86	0	0.446253
6	rs149155188	19	12692090	ZNF490	1	4	R/C	<0.001			0.15	0.993	0.025928	3.27	1	1.20056
6	rs183492292	18	14105109	ZNF519	1	7	Q/R	<0.001			0.48	0.013	0.00715	.	0	3.20494
6	rs190922285	17	16456219	ZNF287	2	2	A/T	<0.001			0.56	0.004	0.099127	3.77	0	0.268109
6	rs140618444	17	16526399	ZNF624	1	11	V/I	<0.001			0.21	0.014	0.003496	3.79	0	0.20399
6	rs151059862	19	20727516	ZNF737	1	12	R/T	<0.001			0.51	0		3.31	0	1.5287
6	rs185145986	19	20727517	ZNF737	1	12	R/G	<0.001			0.07	0.001		3.27	0	1.87342
6	rs185325871	19	21300624	ZNF714	2	9	I/T	<0.001			0.74	0.001	0.001524	3.81	0	0.224466
6	rs186022340	19	21300875	ZNF714	2	12	K/E	<0.001			0.34	0.002	0.000656	3.67	0	1.5528
6	rs181738289	19	22272146	ZNF257	2	10,11	V/I	<0.001			0.13	0	0.000121	4.16	0	0.119836
6	rs140912526	19	22940966	ZNF99	1	10	R/K	<0.001			0.93	0		3.51	0	3.0635
6	rs187942390	1	33960208	ZSCAN20	3	2	T/I	<0.001			0.25	0.005	0.41797	3.79	0	0.0904986
6	rs192703609	19	35232803	ZNF181	3	10	V/E	<0.001			1	0.016	0.187283	3.87	0	0.509134
6	rs148872903	19	37488248	ZNF568	2	7	R/Q	<0.001			1	0.759		3.32	0	0.766449
6	rs141892107	19	37644024	ZNF585A	4	4	M/I	<0.001			0.22	0.001	8e-06	3.82	0	0.193101
6	rs188123185	19	38103380	ZNF540	2	8	R/Q	<0.001			1	0.746	0.004309	3.32	0	1.35205
6	rs188466394	10	38344424	ZNF33A	4	5	V/I	<0.001			0.23	0.913	0.00038	3.79	0	0.245147
6	rs193123698	10	38407194	ZNF37A	2	4	V/G	<0.001			0.38	0.992	0.005526	3.76	1	0.278855
6	rs149290763	19	40541717	ZNF780B	2	7	R/Q	<0.001			0.74	0.964		3.32	1	2.67184
6	rs182833215	3	40557806	ZNF620	2	1	R/W	<0.001			.	1	0.095324	3.27	1	1.26249
6	rs148593328	3	40557891	ZNF620	2	2	Q/L	<0.001			.	0.126	0.045128	3.78	0	0.816617
6	rs151091466	19	40581637	ZNF780A	3	3	R/C	<0.001			0.06	1.01	0.006344	3.27	1	1.5965
6	rs192496212	10	43088352	ZNF33B	2	13	L/F	<0.001			0.5	0.001	0.009145	4.12	0	0.247748
6	rs186025400	19	44352095	ZNF283	1	9	Q/K	<0.001			0.87	0.009		3.99	0	1.38692
6	rs191317922	19	44352264	ZNF283	1	11	R/Q	<0.001			0.91	0.04		3.32	0	1.83993
6	rs186660651	3	44541406	ZNF852	2	5	R/Q	<0.001			0.88	0.45	0.00316	3.32	0	1.25995
6	rs61753455	3	44612137	ZNF167	3	5	R/Q	<0.001			0.64	0.291	0.02952	3.32	0	1.77179
6	rs182377695	3	44612473	ZNF167	3	2,9	R/Q	<0.001			0.7	0.929	0.052182	3.32	0	2.59319
6	rs184596992	19	44832619	ZNF285	5	2	A/D	<0.001			0.21	0.996	0.088193	3.74	1	0.189215
6	rs142709272	20	45130295	ZNF334	2	10	H/Q	<0.001			0.66	0.026	0.056911	3.85	0	0.390329
6	rs191902082	X	46359400	ZNF674	2	10	V/M	<0.001			0.08	0.907		3.77	0	0.16738
6	rs138912524	20	50776683	ZFP64	7	2,3	V/I	<0.001			0.3	0.996	0.92082	1.86	2	0.323425
6	rs190069395	19	52537764	ZNF432	1	7	E/K	<0.001			0.95	0.992		3.93	1	1.20065
6	rs147700788	19	52570134	ZNF841	3	1	N/S	<0.001			0.73	0.865	0.000493	0.86	0	0.576591
6	rs45572533	19	52918962	ZNF528	1	3	Q/P	<0.001			0.26	0.969	0.011439	3.75	1	0.684749
6	rs61746799	19	53014881	ZNF578	2	3	R/H	<0.001			.	0.995		.	1	3.07593
6	rs192222088	19	53057751	ZNF808	1	9	Y/N	<0.001			0.5	0.12	0.014403	3.69	0	0.221161
6	rs139206543	19	53209064	ZNF611	4	3	R/Q	<0.001			0.74	0.146	0.001155	3.32	0	1.46556
6	rs139243508	19	53911923	ZNF765	1	4	C/Y	<0.001			.	0.003		3.95	0	0.028102
6	rs182440215	19	53994769	ZNF813	1	6	R/H	<0.001			0.13	0.041		3.27	0	0.754306
6	rs145334688	19	53995188	ZNF813	1	11	R/C	<0.001			0.08	0.007	0.00279	3.27	0	1.54573
6	rs185491243	19	56701233	ZSCAN5B	1	5	R/H	<0.001			0.24	0.974	0.158588	4.05	1	1.95795
6	rs115868762	19	56895888	ZNF582	1	4	V/L	<0.001			0.21	0.316	0	3.78	0	0.137356
6	rs114857694	19	56935384	ZNF583	2	9	Q/E	<0.001			.	0.932	0.025054	3.86	0	0.541888
6	rs141373983	19	57088951	ZNF470	2	6	R/L	<0.001			0.36	0.268	5.1e-05	3.29	0	1.37115
6	rs193291802	19	57723879	ZNF264	2	10	R/C	<0.001			0.07	1	0.095063	3.27	1	1.03766
6	rs146659037	19	57868207	ZNF304	3	5	Q/K	<0.001			0.96	0.061	0.015222	1.05	0	1.74217
6	rs188961109	19	58058870	AC003682.1	3	2	R/W	<0.001			0.01	0.999		3.27	2	2.21871
6	rs185251053	19	58438306	ZNF418	3	8	N/D	<0.001			0.62	0.625	0.000526	3.78	0	1.48982
6	rs187462688	19	58453325	ZNF256	1	3	T/M	<0.001			0.26	0.999	0.007567	3.77	1	0.0532831
6	rs116825831	7	99084822	ZNF789	1	4	C/S	<0.001			0.78	0	0.010835	3.86	0	0.0725005
6	rs144886822	7	99129552	ZKSCAN5	4	10	Q/E	<0.001			1	0.951	0.086101	3.86	1	0.13705
6	rs146230587	9	99521430	ZNF510	2	6	Q/R	<0.001			0.45	0.022	6.1e-05	4.29	0	3.04162
6	rs143408022	8	125989375	ZNF572	1	6	R/C	<0.001			0.06	0.994	0.053651	3.27	1	4.6507
6	rs148746080	8	144332323	ZFP41	3	1	R/C	<0.001			0.07	1		3.27	1	1.37275
6	rs183514891	5	178459862	ZNF879	1	4	N/D	<0.001			0.59	0.108	0.015052	3.78	0	0.479017
6	rs149094745	1	247264356	ZNF669	3	2	R/G	<0.001			0.43	0.985	0.011512	3.27	1	3.84997
6	rs185718770	1	247320706	ZNF124	1	1	R/K	<0.001			0.99		0.000463	.	0	2.7353
C2	rs2230752	19	9492370	ZNF177	3	7	I/F	0.4712	LBL, Brain	+ CHS,TSI	0.08	0.058	0.028335	3.77	0
C2	rs2017252	7	64389089	ZNF273	2	8	E/D	0.4565			0.14	0.19	0.037796	3.85	0
C2	rs3764626	19	14829749	ZNF333	2	7	A/V	0.4322		+ MXL	0.2	0.373	5.4e-05	3.8	0
C2	rs10425763	19	22155918	ZNF208	2	12,15	K/E	0.4144			1	0.078		3.74	0
C2	rs3752176	19	57036653	ZNF471	1	7	G/D	0.3974			0.18	0.002	6.4e-05	3.91	0
C2	rs10409531	19	57066013	ZFP28	1	7	A/V	0.3745			0.13	0.261	0.000213	3.8	0
C2	rs7256321	19	12541214	ZNF443	2	13,14	P/Q	0.3452		+ GBR	0.21	0	1.5e-05	3.25	0
C2	rs7257872	19	58928786	ZNF584	2	5	T/A	0.2949	LBL	+ CEU,CHB	0.16	0.001		3.77	0
C2	rs8113504	19	52658510	ZNF836	1	21	N/S	0.2912		+ ASW	0.66	0.115	0.000194	3.9	0
C2	rs10416584	19	58420162	ZNF417	2	9,10	N/S	0.2779		CEU,LWK	1	0	1e-06	3.9	0
C2	rs2609881	19	44831989	ZNF285	5	10	E/A	0.2349			0.52	0.006	0.024192	3.74	0
C2	rs10410030	19	53612055	ZNF415	6	7	N/D	0.114			0.19	0.002	0.002034	3.92	0
C2	rs9807853	19	52376172	ZNF577	4	7	R/S	0.1003			0.73	0	2.1e-05	3.86	0
C2	rs56393308	19	21131850	ZNF85	3	1	T/R	0.0911		CLM	0.05	0.035	2e-05	3.8	0
C2	rs34034473	19	58132106	ZNF134	3	2,3	S/R	0.0751			0.07	0.225	0.026083	3.74	0
C2	rs61753417	7	148801378	ZNF425	1	12	A/T	0.0444			0.42	0.133	0.002291	3.84	0
C2	rs45499997	19	53668697	ZNF665	1	7	N/S	0.0371			0.31	0.917	0.000468	3.9	0
C2	rs73378237	8	144358819	GLI4	2	6	S/A	0.0366			0.26	0		3.71	0
C2	rs7255075	19	22156470	ZNF208	2	9	E/Q	0.0288		YRI	0.47	0.844	0.005461	3.73	0
C2	rs34687332	19	35449486	ZNF792	2	6,7	N/D	0.0256			0.16	0.273		3.92	0
C2	rs77954539	19	58291082	ZNF586	3	8	I/T	0.0247			0.28	0.012		3.84	0
C2	rs144998481	19	58371264	ZNF587	5	11	S/N	0.0201			0.91	0.281	0.001278	3.71	0
C2	rs61739988	19	35232677	ZNF181	3	9	S/N	0.0197			0.8	0.002	0.004948	3.71	0
C2	rs2032917	16	31075708	ZNF668	9	1	V/L	0.016			0.11	0	0	1.01	0
C2	rs149676522	19	35250682	ZNF599	3	5,6	G/S	0.0156			0.48	0	3.5e-05	3.88	0
C2	rs144600021	1	227843007	ZNF678	2	10	E/D	0.0156		CHS	0.18	0.455	0.002255	3.85	0
C2	rs61733666	19	53611802	ZNF415	6	10	N/T	0.0147			0.09	0.112	0.009729	3.84	0
C2	rs35042446	1	40703244	RLF	2	7	G/D	0.0128			0.01	1.01	0.887638	2.31	2
C2	rs34863160	19	57089835	ZNF470	2	16	K/E	0.0128			0.42	0.001	0.00204	3.74	0
C2	rs139501263	19	44778178	ZNF233	3	1	E/D	0.0119		LWK	0.14	0.001	1	3.85	1
C2	rs117755721	17	11881356	ZNF18	2	5	S/L	0.0114			0.02	0.901	0.003737	3.69	1
C2	rs144696614	3	32031942	ZNF860	1	7	N/K	0.0114			.	0		3.93	0
C2	rs112610581	3	44489027	ZNF445	2	7	S/R	0.011			0.29	0.989	0.010878	4.13	1
C2	rs143458227	19	21719719	ZNF429	1	4	D/E	0.0096			0.95	0.109	0.000528	3.75	0
C2	rs61738876	19	58213826	ZNF154	3	1	S/N	0.0078			1	0		1.85	0
C2	rs36119289	19	44791447	ZNF235	2	14	D/V	0.0073			0.12	0.014	0.1646	3.68	0
C2	rs35494032	19	2878238	ZNF556	1	9	E/K	0.0069			1	0.113	0.002088	4.17	0
C2	rs36112794	6	28056829	ZNF165	1	1	N/Y	0.0064			0.05	0.94	0.01159	1.78	0
C2	rs142169524	19	35449401	ZNF792	2	7,8	G/D	0.006		YRI	0.11	0		3.91	0
C2	rs117544676	19	38229554	ZNF573	5	18	K/E	0.006			0.45	0.11	0.000804	3.74	0
C2	rs34169428	19	58213742	ZNF154	2	2	R/Q	0.006			0.1	0		3.76	0
C2	rs142886327	19	58991743	ZNF446	3	1	E/K	0.006		JPT	0.43	0.253	0.374924	6.17	0
C2	rs116441509	16	75204072	ZFP1	3	7	T/S	0.006			0.35	0	0.056598	3.86	0
C2	rs141614487	19	57889072	ZNF547	2	4	S/N	0.0055			0.73	0.1	0.001278	3.71	0
C2	rs149171105	X	47918194	ZNF630	3	10	T/I	0.00542495			0.08	0.626	0.03239	3.77	0
C2	rs61738864	15	90903608	ZNF774	1	2	I/T	0.005			0.27	0.001	0.016053	3.84	0
C2	rs61597111	4	265637	ZNF732	1	3	E/Q	0.0041			0.07	0.999		3.73	1
C2	rs114985173	16	3139693	ZSCAN10	2	8	P/L	0.0041			0.18	0.999	0.671384	3.24	1
C2	rs114191415	19	53057710	ZNF808	1	9	N/S	0.0041			0.44	0.004	0.000449	3.9	0
C2	rs182719660	19	35232004	ZNF181	4	1	S/G	0.0037			0.2	0	0.00046	1.81	0
C2	rs79224520	19	53668950	ZNF665	1	4	N/D	0.0037			0.22	0.004	0.000558	3.92	0
C2	rs4874084	8	144732418	ZNF623	5	1	N/D	0.0032			0.26	0	3e-06	4.21	0
C2	rs143566184	19	22271246	ZNF257	2	2,3	E/K	0.0027			0.46	0.042	0.046369	3.86	0
C2	rs3764690	20	45130338	ZNF334	2	10	N/S	0.0027			0.67	0.001	0.000873	1.9	0
C2	rs185737879	19	53057794	ZNF808	1	10	T/M	0.0027			0.06	0.991	0.002033	3.75	1
C2	rs144210785	8	144732671	ZNF623	5	4	A/V	0.0027			0.05	0.004	0.028618	3.8	0
C2	rs140368427	17	4995650	ZFP3	1	6	N/S	0.0023			0.24	0	0.002161	3.9	0
C2	rs140416846	19	52447841	ZNF613	2	2	S/R	0.0023			0.25	0.273	0.016329	3.74	0
C2	rs79837403	19	53611719	ZNF415	6	11	S/G	0.0023			0.06	0.017	0.002359	3.72	0
C2	rs147006683	19	58579679	ZNF135	6	15	H/Q	0.0023			0.14	0.001		3.81	0
C2	rs73971116	18	72346034	ZNF407	2	7	L/W	0.0023			0.02	0.933	0.153785	4.17	1
C2	rs142070658	9	130206903	ZNF79	2	5	S/R	0.0023			0.13	0.349	0.322888	3.74	0
C2	rs146514201	2	219513675	ZNF142	2	4	R/H	0.0023			0.07	0.998	0.378543	2.98	1
C2	rs117000175	8	195524	ZNF596	3	2	H/L	0.0018			0.03	0.005	0.028886	3.8	1
C2	rs150447853	19	7083010	ZNF557	3	2	S/N	0.0018			0.64	0	3.3e-05	3.71	0
C2	rs146835830	6	29641356	ZFP57	3	1	Y/H	0.0018			0.3	0	1.1e-05	1.04	0
C2	rs139225970	19	36831616	ZFP14	2	8	K/M	0.0018			0	1	0.188221	3.66	2
C2	rs72480794	19	44590921	ZNF284	1	8	Q/H	0.0018			0.04	0.847		1.85	1
C2	rs149725884	3	44611759	ZNF167	3	1	D/G	0.0018			0.12	0.016	0.160014	1.81	0
C2	rs45543133	19	53571749	ZNF160	2	16	N/D	0.0018			0.26	0.833	0.000207	3.92	0
C2	rs35270500	19	57839518	ZNF543	1	2	T/A	0.0018			0.42	0.698	0.002321	3.77	0
C2	rs138560558	16	68597330	ZFP90	2	1	D/N	0.0018			1	0	0.102226	0.93	0
C2	rs143479964	16	4802585	ZNF500	2	4	T/I	0.0014			0.12	0.29	0.008619	3.77	0
C2	rs149296388	17	5085757	ZNF594	2	6,16	K/E	0.0014			0.07	0.941	0.000579	3.74	0
C2	rs183902346	19	20229730	ZNF90	1	11	E/G	0.0014			.	0.999		3.75	1
C2	rs190426879	19	22272020	ZNF257	2	9,10	E/K	0.0014			0.35	0.005		3.86	0
C2	rs3751848	16	30535999	ZNF768	3	7,9	A/S	0.0014			0.63	0.993	0.120962	4.29	1
C2	rs147445146	3	44489700	ZNF445	2	1	S/N	0.0014			0.7			.	0
C2	rs192360563	19	57984802	ZNF772	4	7,9	S/N	0.0014			1	0	0.033979	3.71	0
C2	rs187291302	4	436577	ZNF721	2	14	E/G	<0.001			0.22	0.004		3.75	0
C2	rs137969975	16	2284192	E4F1	2	4	A/T	<0.001			0.64	0	2.5e-05	3.84	0
C2	rs191798831	1	3321352	PRDM16	10	2	D/N	<0.001			0.37	1	0.79951	3.68	1
C2	rs141528720	7	6662168	ZNF853	1	2	G/C	<0.001			0.5			4.27	0
C2	rs144746137	7	6731758	ZNF12	5	1	S/N	<0.001			1	0.002	0.002434	3.71	0
C2	rs183414634	19	9453026	ZNF559	3	2	N/I	<0.001			0.01	0.004	0.019464	4.09	1
C2	rs150200103	17	11881524	ZNF18	2	3	D/G	<0.001			0.74	0.001	0.073359	3.7	0
C2	rs140091494	19	11891486	ZNF441	3	1	K/E	<0.001			0.33	0.217	5.3e-05	3.74	0
C2	rs140710381	19	11942935	ZNF440	1	5	K/T	<0.001			0.04	0.247	0.002065	3.71	1
C2	rs145666235	19	11943374	ZNF440	1	10	K/N	<0.001			0.25	0.054	0.002614	3.67	0
C2	rs147378107	17	16526944	ZNF624	1	5	D/G	<0.001			0.08	0.017	0.002571	3.7	0
C2	rs145077959	14	21992735	SALL2	4	2	R/H	<0.001			0.04	0.998	0.977094	4.15	3
C2	rs183809371	19	22499624	ZNF729	1	31	E/D	<0.001			0.59			3.85	0
C2	rs114749105	18	22806336	ZNF521	3	10	P/S	<0.001			0.57	0.605	0	1.92	0
C2	rs187383116	19	23328789	ZNF730	1	5	E/K	<0.001			0.53			3.86	0
C2	rs141092348	6	28121032	ZNF192	2	1	D/A	<0.001			0.04	0.682	0.593832	1.8	1
C2	rs187972273	6	28402490	ZSCAN23	1	3	S/C	<0.001			0.08	0.945	0.003583	3.68	0
C2	rs144633545	6	29640729	ZFP57	3	5	P/S	<0.001			0.58	0.008	0.26476	1.53	0
C2	rs181230141	6	29641187	ZFP57	3	3	T/M	<0.001			0.07	0.866	0.001583	3.75	0
C2	rs139893274	11	32410704	WT1	6	3,4	R/Q	<0.001			0.07	0.945	0.999278	3.76	1
C2	rs145243605	19	35232088	ZNF181	4	2	R/C	<0.001			0.02	0.002	0.011733	3.74	1
C2	rs144848831	10	38345223	ZNF33A	4	15	N/T	<0.001			0.31	0.998	0.006104	3.84	1
C2	rs138647152	19	40541590	ZNF780B	2	9	K/N	<0.001			1	0.001	2e-06	3.67	0
C2	rs187480039	3	40557933	ZNF620	2	3	K/T	<0.001			.	0.032	0.000768	3.71	0
C2	rs140216775	3	42956738	ZNF662	3	8	N/K	<0.001			1	0.02	0.059171	3.93	0
C2	rs187858836	10	43088311	ZNF33B	2	14	N/S	<0.001			0.59	0.003	3e-05	3.9	0
C2	rs190762635	10	44052395	ZNF239	5	7	Y/C	<0.001			0.04	0.175	0.41655	3.8	1
C2	rs114780606	10	44139578	ZNF32	2	7	G/S	<0.001			0.73	0.231	0.90495	3.88	1
C2	rs138948405	3	44540945	ZNF852	2	11	N/D	<0.001			0.14	0.012		3.92	0
C2	rs75067934	19	44570516	ZNF223	1	1	D/H	<0.001			0.09	0.954	0.020333	1.76	1
C2	rs150806383	19	44612360	ZNF224	1	18	R/G	<0.001			0.26	0	0.002673	0.96	0
C2	rs113863022	3	44612684	ZNF167	3	5,12	N/K	<0.001			0.93	0	0.012307	3.93	0
C2	rs146772061	19	44661040	ZNF226	1	5	D/N	<0.001			1	0.528	0.00546	3.68	0
C2	rs150876619	19	44740572	ZNF227	5	10,13	D/E	<0.001			0.93	0	0.006859	3.75	0
C2	rs142435869	3	44763118	ZNF502	3	5	N/S	<0.001			0.29	0.008		3.9	0
C2	rs144970008	X	47307172	ZNF41	3	14	A/V	<0.001			0.02	0.078	0.007791	3.8	1
C2	rs186696242	X	47307845	ZNF41	3	6	A/T	<0.001			0.74	0	0.00574	3.84	0
C2	rs142223289	20	50769449	ZFP64	5	8,9	D/N	<0.001			0.45	1.01	0.988548	1.84	2
C2	rs182407520	19	52376424	ZNF577	4	4	S/R	<0.001			0.25	0.846	0.014926	3.74	0
C2	rs191285212	19	53086634	ZNF701	3	7	N/S	<0.001			0.07	0.321	0.000496	3.9	0
C2	rs183527648	19	53644702	ZNF347	2	7	H/L	<0.001			0.05	0.371	0.472857	3.8	0
C2	rs149454148	19	53855338	ZNF845	2	8	N/K	<0.001			0.69	0.999		3.93	1
C2	rs181767700	19	57036652	ZNF471	1	7	G/S	<0.001			0.34	0.001	3.2e-05	3.88	0
C2	rs143576239	12	57397578	ZBTB39	1	1	K/R	<0.001			0.04	0.126	0.338794	1.81	1
C2	rs115484981	19	57723921	ZNF264	2	11	V/M	<0.001			0.13	0.001	0.001338	3.79	0
C2	rs181879861	19	57764804	ZNF805	3	1	N/S	<0.001			0.35	0		4.21	0
C2	rs149813261	19	57840274	ZNF543	1	11	V/M	<0.001			0.29	0.522	0.002826	3.79	0
C2	rs150088746	19	57889240	ZNF547	2	6	S/N	<0.001			1	0.046	0.001278	3.71	0
C2	rs191741844	19	58452612	ZNF256	1	12	N/D	<0.001			0.24	0	4.8e-05	3.92	0
C2	rs147502930	19	58452864	ZNF256	1	9	H/Y	<0.001			0.02	0.227	0.000167	3.8	1
C2	rs139850602	19	58578586	ZNF135	8	2	H/P	<0.001			0.11	0	0.999598	4.37	1
C2	rs116758523	19	58639331	ZNF329	2	12	P/S	<0.001			0.38	0.014	0.237031	0.8	0
C2	rs45577535	19	58640254	ZNF329	2	1	T/I	<0.001			0.14	0.01	0.158462	1.8	0
C2	rs150896251	19	58944922	ZNF132	2	7,15	S/T	<0.001			0.14	0.134	0.002858	3.75	0
C2	rs192720590	7	63538202	ZNF727	1	3	E/K	<0.001			.	0.878		3.86	0
C2	rs191288886	10	64136038	ZNF365	4	1	P/L	<0.001			0	1.01	0.197858	-1.32	2
C2	rs141017526	18	74607094	ZNF236	3	11	P/S	<0.001			0.75	0.801	0.008718	3.35	0
C2	rs151306704	15	83931834	BNC1	3	2	D/E	<0.001			0.92	0.1	0.863316	4.15	0
C2	rs115116806	7	99123792	ZKSCAN5	4	2	G/R	<0.001			0.07	0.753	0.921174	3.83	1
C2	rs144063500	8	102213846	ZNF706	7	1	T/S	<0.001			0.68	0	0.134629	.	0
C2	rs142321750	14	105268544	ZBTB42	2	2	P/L	<0.001			0.23	0.273	0.001063	-1.05	0
C2	rs191295704	9	116798594	ZNF618	2	4	G/S	<0.001			0.12	1.01	0.999956	1.79	2
C2	rs182118157	2	121742063	GLI2	3	5	K/R	<0.001			0	0.947		0.85	1
C2	rs148854421	11	129785583	PRDM10	7	10	P/L	<0.001			0.06	1.01	0.995038	1.79	2
C2	rs185079658	12	133780031	ZNF268	4	11	T/A	<0.001			.	0.005		3.77	0
C2	rs143158019	8	135614893	ZFAT	7	5	R/C	<0.001			0.04	1.01	0.985607	4.15	3
C2	rs182039992	8	135614977	ZFAT	7	4	D/N	<0.001			0.36	1.01	0.900659	3.68	2
C2	rs150904855	8	144332449	ZFP41	3	3	G/R	<0.001			0.07	0.015		3.83	0
C2	rs141409063	8	146067502	ZNF7	4	4	R/H	<0.001			.	0.003	0.000104	3.74	0
C2	rs185461055	8	146107810	ZNF250	3	3	N/S	<0.001			0.4	0.349	0.128171	3.9	0
C2	rs138870457	8	146157202	ZNF16	2	3	N/S	<0.001			0.48	0	0.002158	3.9	0
C2	rs187775781	8	146201905	ZNF252	2	8,16	N/I	<0.001			0.12			.	0
C2	rs61745481	7	149463019	ZNF467	1	2	P/R	<0.001			0.41	0.998	0.0741	3.29	1
C2	rs34224062	3	168812942	MECOM	8	10	H/Y	<0.001			0	0.988	0.984665	3.8	3
C2	rs190002250	3	168834436	MECOM	8	7	K/N	<0.001			0.2	1.01	0.967529	0.88	2
C2	rs77356525	5	178359217	ZFP2	4	8	N/K	<0.001			0.75	0.811	0.176565	3.93	0
C2	rs185712748	5	178460492	ZNF879	1	12	K/E	<0.001			0.37	0	0.015599	3.74	0
C2	rs147657289	5	180277897	ZFP62	3	3	E/Q	<0.001			0.33	0.395		3.73	0
C2	rs190813548	2	219509775	ZNF142	2	9	N/K	<0.001			0.1	0.9	0.99471	4.19	1
-2	rs935707	19	37487723	ZNF568	3	2	R/H	0.4712			0.09	0		3.78	0
-2	rs1808125	3	32031962	ZNF860	1	7	H/R	0.4538		YRI	.	0.004		3.82	0
-2	rs10419826	19	53344118	ZNF468	3	8	G/R	0.4501		ASW,CEU,YRI	0.37	0	0.000419	3.77	0
-2	rs1615736	3	75786888	ZNF717	3	11	R/H	0.3819		+ CEU,CLM,FIN,GBR	0.37	0		3.78	0
-2	rs2074060	19	57985566	ZNF772	4	2	C/W	0.3365	Brain		0.22	0	1.4e-05	4.32	0
-2	rs16971886	19	37487975	ZNF568	3	4	R/H	0.2752		+ CEU	0.23	0.965	0.289388	3.78	1
-2	rs2243620	7	6713985	AC073343.1	3	1,2	H/R	0.2248			.			.	0
-2	rs12354886	10	44112245	ZNF485	3	5	A/T	0.1676			0.67	0.001	0.021944	3.83	0
-2	rs11665978	19	21131870	ZNF85	3	1	G/R	0.0916		CLM	0.54	0.584	4.4e-05	4.23	0
-2	rs144632185	19	22941071	ZNF99	1	9	N/S	0.0865			1	0.015		3.93	0
-2	rs61746334	19	53057479	ZNF808	1	6	S/N	0.0733			0.34	0	4e-06	3.67	0
-2	rs3740093	10	45499009	ZNF22	1	1	S/G	0.0481			0.04	0	0.491433	0.53	1
-2	rs10500210	19	12461072	ZNF442	2	9	R/C	0.0449			0.05	0.016	0.026319	4.21	0
-2	rs59565875	7	6715661	AC073343.1	5	2,3,7,8	F/L	0.0421			0			-0.57	1
-2	rs16979670	19	9452879	ZNF559	3	1	T/N	0.0408		TSI	0.28	0.073	0.008955	0.87	0
-2	rs35202951	19	57647092	ZIM3	1	2	G/R	0.0408			0.27	0.89	0.001304	3.77	0
-2	rs76311065	19	44376937	ZNF404	1	12	R/C	0.0334			0.05	0.999	0.007481	3.75	1
-2	rs112501567	5	23527469	PRDM9	1	9	R/S	0.0321			0.96	0	2.1e-05	4.28	0
-2	rs17849705	19	44103139	ZNF576	6	2	P/L	0.0243			0.06	0.001	0.378418	1.87	0
-2	rs79043756	19	12089704	ZNF763	4	4,5	R/H	0.0206			0.6	0	0.003756	3.78	0
-2	rs61743150	19	2917068	ZNF57	4	1	T/M	0.0128			0.09	0.155	0.000155	3.61	0
-2	rs41283032	20	45131155	ZNF334	2	2	R/C	0.0124			0.24	0.016	0.242197	4.11	0
-2	rs143257057	12	133779464	ZNF268	4	5	G/S	0.0119			.	0.288		4.34	0
-2	rs76679836	19	57911114	ZNF548	2	11	I/V	0.011			0.15	0.021	0.000175	3.99	0
-2	rs184584362	19	22497208	ZNF729	1	4	N/S	0.0105			1			3.93	0
-2	rs73591309	19	35251080	ZNF599	3	1	S/T	0.0105			0.29	0.007	0.000737	1.85	0
-2	rs74605992	19	37644213	ZNF585A	4	2	F/L	0.0105			0.42	0.642	0.00275	4.26	0
-2	rs73562196	19	44610954	ZNF224	1	2	S/N	0.0101			0.24	0.002	0.001187	3.67	0
-2	rs143951651	19	53269486	ZNF600	1	10	R/H	0.0092			0.04	0.99	0.011826	4.13	2
-2	rs324109	19	52919361	ZNF528	1	8	S/N	0.0078			0.26	0.015	0.000467	3.67	0
-2	rs7259303	19	58004563	ZNF419	9	1	G/D	0.0078			0.16	0.983	0.080058	0.93	1
-2	rs115820667	19	35250660	ZNF599	3	5,6	T/M	0.0073			0.02	1	0.007141	3.61	2
-2	rs78023512	3	44776091	ZNF501	2	2	R/C	0.0073			0.04	0.007	0.101372	4.11	1
-2	rs34849844	19	2877426	ZNF556	1	1	T/I	0.0069			0.13	0.267	0.002456	1.83	0
-2	rs148199056	9	4117942	GLIS3	2	1	D/E	0.0055			0.61	0		-2.89	1
-2	rs61730564	19	40541066	ZNF780B	2	15	R/H	0.005			0.02	1		3.78	2
-2	rs61732967	19	58579614	ZNF135	6	14	S/G	0.0041			0.09	0.296	0.002359	3.69	0
-2	rs62507486	7	148768644	ZNF786	4	2	R/H	0.0041			0.19	0.002	0.001318	4.13	0
-2	rs115401271	1	41012585	ZNF684	1	2	S/N	0.0037			0.37	0.003	0.00441	0.61	0
-2	rs138509923	19	53303164	ZNF28	4	13	S/N	0.0037			0.37	0	0.000323	3.67	0
-2	rs112729744	19	37368535	ZNF345	3	1,8	S/T	0.0032			0.21	0		3.8	0
-2	rs148199925	19	53855861	ZNF845	2	14	S/G	0.0032			0.21	0.669		3.69	0
-2	rs145719318	19	40541402	ZNF780B	2	11	R/Q	0.0027			0.12	0.796		4.13	0
-2	rs150630080	19	59073740	MZF1	1	10	T/R	0.0027			0.06	0.984	0.986206	3.66	2
-2	rs185938547	19	44661314	ZNF226	1	8	I/T	0.0023			0.65	0.003	0.00104	4.26	0
-2	rs61732968	19	58452759	ZNF256	1	10	T/A	0.0023			0.42	0.124	9.6e-05	3.77	0
-2	rs192413391	3	32031458	ZNF860	1	1	N/S	0.0018			.	0.001		3.93	0
-2	rs183052577	19	44933212	ZNF229	1	9	R/W	0.0018			0.02	0.012	0.007619	.	1
-2	rs117202532	19	56113848	ZNF524	1	1	P/S	0.0018			1	0.013	0.358075	4.33	0
-2	rs144411174	16	3274127	ZNF200	5	3	R/H	0.0014			0.06	0.964	0.011163	3.78	1
-2	rs76708655	16	3486950	ZNF597	1	4	M/T	0.0014			0.61	0.003	0.016578	4.27	0
-2	rs140008239	19	21606453	ZNF493	2	4	S/N	0.0014			0.38	0.002	4.5e-05	3.67	0
-2	rs181711461	19	52496176	ZNF615	4	17,19	A/V	0.0014			0.7	0.06		3.8	0
-2	rs140223089	19	53344201	ZNF468	3	7	Q/R	0.0014			0.2	0.287		4.28	0
-2	rs186563474	11	123597181	ZNF202	3	3	R/C	0.0014			0.02	1	0.657821	4.11	2
-2	rs80044147	8	146157265	ZNF16	2	2	S/N	0.0014			0.14	0	0.000862	3.67	0
-2	rs114206435	19	2853364	ZNF555	2	10	N/S	<0.001			1	0.011	0	3.93	0
-2	rs186147279	4	4317367	ZBTB49	1	3	A/S	<0.001			0.54	0.126	0.908159	3.83	1
-2	rs145105124	17	5086311	ZNF594	1	10	N/S	<0.001			1	0.011	0.000493	3.93	0
-2	rs150470989	11	7021223	ZNF214	2	9	S/T	<0.001			0.25	0.072	0.000329	3.8	0
-2	rs190142455	19	7083282	ZNF557	3	5	R/C	<0.001			0.04	0.141	0.001142	3.75	1
-2	rs181556447	6	7230373	RREB1	5	7	A/T	<0.001			0.4	1.01	0	1.89	1
-2	rs146348381	19	9721465	ZNF561	3	2	R/K	<0.001			0.19	0.92	0.001063	4.01	0
-2	rs191028771	19	9868290	ZNF846	1	11	R/K	<0.001			0.16	0.019	0.000319	4.01	0
-2	rs139119899	19	11917442	ZNF491	1	4	N/S	<0.001			1	0	2.2e-05	3.93	0
-2	rs183106198	19	11942872	ZNF440	1	4	T/M	<0.001			0.07	0.46	0.002033	3.61	0
-2	rs116867907	19	12384114	ZNF44	4	5	C/Y	<0.001			0.79	0		4.23	0
-2	rs143296597	19	12460991	ZNF442	2	10	I/V	<0.001			0.42	0.009	0.000655	4.2	0
-2	rs142653737	19	12575363	ZNF709	1	13	S/T	<0.001			0.58	0.142	0.01454	3.8	0
-2	rs185810129	19	21607545	ZNF493	2	16	Y/C	<0.001			0.06	0.042	0.024876	3.74	0
-2	rs142015117	19	21720159	ZNF429	1	8	T/I	<0.001			0.27	0.886	0.046255	3.63	0
-2	rs116142901	18	22807011	ZNF521	3	6	V/I	<0.001			0.52	0.283	0	1.86	0
-2	rs193120247	19	23836434	ZNF675	1	7	N/S	<0.001			1	0.053	0.031544	3.93	0
-2	rs187326683	6	28057019	ZNF165	1	3	N/S	<0.001			1	0	0.000352	4.32	0
-2	rs146968235	19	35250911	ZNF599	3	3	K/N	<0.001			0.41	0.261	0.008655	3.6	0
-2	rs149040820	19	35250996	ZNF599	3	2	R/H	<0.001			0.08	0.007	0.011826	1.81	0
-2	rs141682863	19	37441085	ZNF568	2	5	S/R	<0.001			0.29	0.993	0.00397	3.66	1
-2	rs187802717	19	37619851	ZNF420	1	19	T/I	<0.001			.	0	0.008489	3.63	0
-2	rs186098323	19	37644299	ZNF585A	4	1	V/L	<0.001			0.52	0.069	0.000622	3.75	0
-2	rs117126119	19	37853881	HKR1	5	4	R/H	<0.001			0.06	0.995	0.0016	3.78	1
-2	rs140673369	19	38055960	ZNF571	3	11	I/T	<0.001			0.92	0.012	0.008178	4.24	0
-2	rs184615976	19	38230876	ZNF573	5	2	R/H	<0.001			0.06	0.002	0.004686	3.78	0
-2	rs149253687	19	38230877	ZNF573	5	2	R/C	<0.001			0.04	0.001	0.009782	3.75	1
-2	rs144970820	19	40580733	ZNF780A	3	14	R/H	<0.001			0.28	0.997	0.00266	3.78	1
-2	rs183038552	19	44376936	ZNF404	1	12	R/H	<0.001			0.12	0.99	0.003187	3.78	1
-2	rs239942	19	44377357	ZNF404	1	7	G/S	<0.001			1		0.000224	3.92	0
-2	rs140615014	19	44470613	ZNF221	1	6	R/H	<0.001			0.29	0.021		4.13	0
-2	rs150319141	19	44470696	ZNF221	1	7	R/C	<0.001			0.26	0.991		3.75	1
-2	rs188434418	19	44470949	ZNF221	1	10	Y/C	<0.001			0.17	0.997		3.74	1
-2	rs142998132	3	44489595	ZNF445	2	2	R/Q	<0.001			0.91	0	0.089213	4.18	0
-2	rs115854621	19	44500734	ZNF155	2	3	S/N	<0.001			0.33	0.564		3.67	0
-2	rs185734344	3	44611780	ZNF167	3	1	N/S	<0.001			1	0.003	0.001281	1.97	0
-2	rs35389038	19	44635660	ZNF225	2	5	R/H	<0.001			0.15	0.021		3.78	0
-2	rs187706799	19	44636079	ZNF225	2	10	K/Q	<0.001			0.09	1		3.55	1
-2	rs150885666	3	44636284	ZNF660	1	6	G/D	<0.001			.	0.044	0.020436	3.5	0
-2	rs192496025	19	44662070	ZNF226	1	17	S/T	<0.001			0.5	0.867	0.0001	3.8	0
-2	rs144064090	3	44700634	ZNF35	2	2	I/T	<0.001			0.6	0.213		4.24	0
-2	rs190753654	3	44776259	ZNF501	2	4	C/S	<0.001			1	0.005	0.049664	4.37	0
-2	rs188120885	X	47272406	ZNF157	1	6	R/C	<0.001			0.13	0.99	0.024495	4.12	1
-2	rs192945622	X	47272407	ZNF157	1	6	R/H	<0.001			0.13	0.004	0.012007	4.13	0
-2	rs146643655	10	48371386	ZNF488	1	1	R/H	<0.001			0.03	0.027	0.341195	1.81	1
-2	rs187106625	19	52448196	ZNF613	3	1,6	R/C	<0.001			0.08	0.124	0.024495	3.09	0
-2	rs142372468	19	52825644	ZNF480	3	5	I/V	<0.001			0.08	0.39	0.000665	4.2	0
-2	rs148655773	19	53208414	ZNF611	4	11	R/C	<0.001			0.03	0.997	0.00706	3.75	2
-2	rs145673349	19	53304256	ZNF28	5	1	G/D	<0.001			0.12	0.085	0.008556	3.77	0
-2	rs189942098	19	53855610	ZNF845	2	11	R/H	<0.001			0.24	0.985		3.11	1
-2	rs185841540	19	53856365	ZNF845	2	17,20	R/C	<0.001			0.13	0.998	0.00279	3.75	1
-2	rs192400972	19	53856366	ZNF845	2	17,20	R/H	<0.001			0.19	0.995		3.78	1
-2	rs188811730	19	53856450	ZNF845	2	18,20	R/H	<0.001			0.4	0.688		3.78	0
-2	rs189545824	19	53885094	ZNF525	3	5,6	R/H	<0.001			0.1	0.023		4.13	0
-2	rs147951489	19	57036336	ZNF471	1	4	R/S	<0.001			1	0.002	0.010708	3.94	0
-2	rs180842526	19	57176208	ZNF835	2	1	S/T	<0.001			0.38	0.025		1.85	0
-2	rs117003717	19	58578858	ZNF135	8	5	R/W	<0.001			0.08	1.01	0.999598	3.77	2
-2	rs145847989	19	58639813	ZNF329	2	6	R/Q	<0.001			0.05	0.215	0.143062	4.13	0
-2	rs140875370	19	58773645	ZNF544	2	7	R/T	<0.001			0.71	0.032	0.001433	4.23	0
-2	rs185075638	19	58806309	ZNF8	2	4,5	S/A	<0.001			0.01	0.336	0.024737	3.77	1
-2	rs149077771	7	63726676	ZNF679	2	1	N/S	<0.001			0.34	0.051	0.009682	3.93	0
-2	rs192671851	18	73000502	TSHZ1	1	2	A/V	<0.001			0.39	0.214	0.092194	0.96	0
-2	rs139475252	15	90904468	ZNF774	1	12	R/C	<0.001			0.06	0.999	0.486961	3.75	1
-2	rs181702461	9	109690953	ZNF462	4	3,10	G/D	<0.001			0.05	0.997	0.999497	3.19	2
-2	rs142149303	12	133682794	ZNF140	3	5,6	R/C	<0.001			0.03	0.413	0.025928	3.75	1
-2	rs189687536	7	148801693	ZNF425	1	8	R/C	<0.001			0.19	0.27	0.130112	4.12	0
-2	rs191242853	5	150275545	ZNF300	4	6	C/Y	<0.001			0.02	0.156	0.022017	4.23	1
-2	rs191082304	3	168838990	MECOM	9	3,4	T/M	<0.001			0	1.01	0.924702	0.77	3
-2	rs190121891	5	178460513	ZNF879	1	12	R/G	<0.001			0.12	0.948	0.078467	3.83	0
-2	rs182355410	1	247263873	ZNF669	3	8	S/R	<0.001			0.41	1.01	0.014926	3.66	1
1	rs260462	19	58774071	ZNF544	3	8,12	Q/R	0.4492		CLM	1	0	2e-06	1.93	0
1	rs6456880	6	28963248	ZNF311	2	10	K/Q	0.3819			0.27	0	0	4.06	0
1	rs12609654	19	58868480	ZNF497	3	1,3	H/Q	0.3672			0.13	0.484	0	4.22	0
1	rs6438191	3	113955320	ZNF80	1	4	R/H	0.3228			0.16	0	0.000144	4.14	0
1	rs17173703	7	150068620	REPIN1	9	2	A/V	0.25			0.1	0.645	0.13193	4.18	0
1	rs34051133	19	57325083	ZIM2	6	12	R/H	0.1685		CLM,TSI	0.25	0.06		1.8	0
1	rs57014690	19	44933706	ZNF229	1	3	S/N	0.1662		CLM	0.36	0.002	0.000323	.	0
1	rs11670246	19	21132129	ZNF85	3	4	F/S	0.0952		CLM	1	0.001	2.1e-05	3.25	0
1	rs61998208	19	20229169	ZNF90	1	4	S/F	0.0568		PUR	.	0.997		4.09	1
1	rs186681590	19	22939556	ZNF99	1	22	S/F	0.0563		ASW,GBR,PUR	0.5	0.01		4.09	0
1	rs11956147	5	178358738	ZFP2	4	2	R/G	0.0421			0.23	0.927	0.320108	4.13	0
1	rs112801464	19	23328733	ZNF730	1	4	S/F	0.0307		ASW	0.65			4.09	0
1	rs61730330	6	29641329	ZFP57	3	1	R/C	0.0279			0.09	0.999	0.038007	0.8	1
1	rs61746529	19	37129806	ZNF461	5	1,8,9	H/Y	0.0275			1	0.982	0	4.2	1
1	rs73571270	19	52618148	ZNF616	1	21	R/C	0.0243			0.24	0.005	0.003002	4.07	0
1	rs73549809	19	40580559	ZNF780A	3	16	H/R	0.0229			0.39	0.318	0.001271	1.94	0
1	rs77645720	19	20044570	ZNF93	2	4	S/F	0.0215			0.41	0.105		4.09	0
1	rs73935258	19	53667830	ZNF665	1	17	R/H	0.0179			0.21	0.981	0.003756	1.81	1
1	rs7254529	19	12089709	ZNF763	4	4,5	Y/H	0.0174			0.54	0	1.7e-05	4.2	0
1	rs62638686	9	135864547	GFI1B	3	2	A/T	0.0174			0.01	0.292	0.986746	4.16	2
1	rs116023850	19	11979233	ZNF439	2	10	A/V	0.0165			0.52	0	0.000798	4.14	0
1	rs146505774	5	23527559	PRDM9	1	10	K/E	0.0133			0.01	0.416	9.5e-05	4.06	1
1	rs115499189	16	30544067	ZNF747	2	3	R/H	0.0128			0.56			4.13	0
1	rs2385006	19	38189734	ZNF607	2	9	R/H	0.0114			0.55	0.959	0.011163	4.13	1
1	rs61745796	16	30594465	ZNF785	3	2	R/C	0.011			0.08	0.01	0.006773	4.11	0
1	rs79142251	10	64136072	ZNF365	4	1	L/F	0.0105			0	1.01	0.172786	-0.59	2
1	rs111427972	19	38230282	ZNF573	5	9	Y/C	0.0101			0.15	0.989	0.014272	4.17	1
1	rs138426509	1	249144933	ZNF692	7	3	S/G	0.0096			0.04	0.997		4.07	2
1	rs61744939	19	38056374	ZNF571	3	6	G/D	0.0092			0.27	0.788	0.031294	4.19	0
1	rs139453147	12	133780312	ZNF268	4	14	K/N	0.0092			.	0.819		4.07	0
1	rs62621364	17	11881498	ZNF18	2	3	F/L	0.0078			0.31	0.002	0.045592	4.28	0
1	rs61736956	6	27420048	ZNF184	3	8	H/Q	0.0069			0.47	0.043	0.258229	4.22	0
1	rs74898403	3	40528816	ZNF619	7	3	N/S	0.0064			1	0.073	0.001946	4.31	0
1	rs115812880	19	52618483	ZNF616	1	17	R/H	0.0055			0.56	0.203	0.001331	4.13	0
1	rs148609230	11	7021385	ZNF214	2	7	R/H	0.005			0.57	0.163	0.04203	4.14	0
1	rs147958327	6	27368594	ZNF391	1	2	S/R	0.0046			0.32	0.999	0.011909	4.14	1
1	rs142156816	19	52919199	ZNF528	1	6	R/H	0.0046			0.59	0.956	0.004422	4.14	1
1	rs145626606	17	5085477	ZNF594	1	19	R/H	0.0041			0.33	0	0.003187	1.81	0
1	rs61744685	19	52658231	ZNF836	1	24	R/H	0.0037			0.27	0.84		4.1	0
1	rs149635681	19	12541772	ZNF443	2	8	R/H	0.0032			0.56	0.002	0.000485	4.13	0
1	rs149178822	19	40540724	ZNF780B	2	19	V/G	0.0032			0.21	0		4.16	0
1	rs138809921	19	12223153	AC022415.1	1	7	S/C	0.0027			0.14	0.932		4.06	0
1	rs140746438	13	45554895	NUFIP1	1	1	Q/E	0.0027			0.31	0.992	0.256316	0.84	1
1	rs117477210	7	64168205	ZNF107	3	11	S/Y	0.0027			.	0.593	0	4.08	0
1	rs138279253	19	7083121	ZNF557	3	3	R/K	0.0023			0.42	0	4.9e-05	4.29	0
1	rs191353023	19	22155387	ZNF208	2	18,21	V/F	0.0023			0.48	0.041		4.17	0
1	rs61742936	16	25251430	ZKSCAN2	1	4	S/G	0.0023			0.02	0.993	0.148155	4.08	2
1	rs146214715	19	52497681	ZNF615	4	1	L/F	0.0023			.				0
1	rs146408490	2	219507434	ZNF142	2	19	R/C	0.0023			0	1.01	0.496992	1.78	2
1	rs112154684	19	44933705	ZNF229	1	3	S/R	0.0018			0.51	0.002	0.00397	.	0
1	rs140260405	3	113955489	ZNF80	1	2	H/Y	0.0018			0.32	0.011	0.001165	4.21	0
1	rs35941441	19	2934454	ZNF77	1	1	P/H	0.0014			0.59	0.868	0.020837	1.85	0
1	rs147276198	16	4802810	ZNF500	2	1	T/M	0.0014			0.02	0.991	0.007141	1.85	2
1	rs149267105	18	14104957	ZNF519	1	9	R/C	0.0014			0.12	0.386	0.004905	.	0
1	rs189061631	19	21606710	ZNF493	2	6	S/P	0.0014			0.09	0	0.139305	4.11	0
1	rs144774049	1	22839498	ZBTB40	3	4	N/S	0.0014			0.21	0.993		4.25	1
1	rs185962976	19	22868314	AC011467.1	1	1	L/V	0.0014			0.5			.	0
1	rs147263137	3	32032136	ZNF860	1	9	Q/L	0.0014			.	0		4.27	0
1	rs139303117	19	53116748	ZNF83	7	8,9	N/S	0.0014			1	0.002	2e-05	4.31	0
1	rs147327679	4	265778	ZNF732	1	1	S/A	<0.001			0.17	0.004		4.14	0
1	rs145502841	4	367615	ZNF141	1	10	F/L	<0.001			.	0.028	0.006123	1.96	0
1	rs117830102	19	2917241	ZNF57	3	2	P/S	<0.001			0.72	0.001	0.003852	4.29	0
1	rs144307340	4	4304783	ZBTB49	3	1	P/L	<0.001			0.04	1	0.998903	0.87	3
1	rs181984106	17	5085970	ZNF594	2	4,14	R/C	<0.001			0.05	0.005	0.007596	4.11	0
1	rs191806943	17	5086306	ZNF594	1	10	S/G	<0.001			0.13	0.002	0.000611	4.07	0
1	rs147171402	17	5086548	ZNF594	1	8	R/H	<0.001			0.27	0	0.003187	4.14	0
1	rs187550503	19	9492398	ZNF177	3	7	S/T	<0.001			0.18	0.808	0.000695	1.8	0
1	rs115474292	19	12155165	ZNF878	1	8	V/F	<0.001			0.19	0.645		4.2	0
1	rs145054183	19	12297899	ZNF136	2	3	I/V	<0.001			.	0.007	0.000618	4.21	0
1	rs183068429	19	12501999	ZNF799	2	8	P/T	<0.001			0.34	0.774	0.006046	3.18	0
1	rs186925665	19	12541688	ZNF443	2	9	P/H	<0.001			0.58	0.999	0.02206	3.45	1
1	rs192754953	19	12575861	ZNF709	2	7	P/L	<0.001			0.71	0.002	0.008455	4.26	0
1	rs181746266	19	21476389	ZNF708	1	11	S/F	<0.001			0.24	0.039	0.015757	4.09	0
1	rs187202297	14	21993726	SALL2	4	1	P/S	<0.001			0.02	0.275	0.87322	1.44	1
1	rs186911091	19	22154462	ZNF208	2	28,31	F/Y	<0.001			0.87	0.353		4.2	0
1	rs184970596	19	22157114	ZNF208	2	1	F/Y	<0.001			0.58	0.012	0.000336	4.2	0
1	rs183652308	22	22842660	ZNF280B	2	2	P/L	<0.001			0.01	0.999	0.782799	5.81	2
1	rs191034308	19	22847432	ZNF492	1	7	L/I	<0.001			0.17	0.001		4.14	0
1	rs189296193	19	24310558	ZNF254	2	12	S/P	<0.001			0.06	0.046	0.142204	3.38	0
1	rs140538924	6	28200820	ZNF193	3	4	R/H	<0.001			0.08	0.004	0.011163	4.11	0
1	rs138520846	6	28402630	ZSCAN23	1	1	N/S	<0.001			1	0.261	0.006125	1.95	0
1	rs148738674	16	31072582	ZNF668	6	15	R/P	<0.001			0.13	0.125	0.772088	1.83	0
1	rs192297870	19	35250823	ZNF599	2	4	R/C	<0.001			0.12	0.999	0.025928	3.09	1
1	rs188579652	19	36674249	ZNF565	3	2	A/T	<0.001			0.35	0	0.005765	4.16	0
1	rs145064937	19	37310198	ZNF790	1	5	G/R	<0.001			0.5	0.012	0.023869	3.22	0
1	rs141496805	19	37310533	ZNF790	1	1	R/H	<0.001			0.5	0.015	0.190776	4.14	0
1	rs146480338	19	37368457	ZNF345	2	7	G/A	<0.001			0.15	0.053		4.26	0
1	rs143272721	19	37643369	ZNF585A	3	11	R/W	<0.001			0.07	1	0.007619	3.09	1
1	rs150034655	19	38189062	ZNF607	2	17	S/N	<0.001			0.5	0.012	0.001187	1.8	0
1	rs191968005	19	40541816	ZNF780B	2	6	H/R	<0.001			0.59	0.031		4.27	0
1	rs182901111	19	44352333	ZNF283	1	12	G/V	<0.001			0.33	0.139		4.25	0
1	rs183661842	19	44470620	ZNF221	1	6	R/S	<0.001			1	0.888		4.26	0
1	rs181109803	19	44470955	ZNF221	1	10	N/I	<0.001			0.15	0.967		4.22	1
1	rs181247763	19	44500992	ZNF155	2	6	R/K	<0.001			0.37	0.02		4.29	0
1	rs146392492	3	44541254	ZNF852	2	7	S/R	<0.001			0.55	0.036	0.002084	4.14	0
1	rs138412513	19	44612136	ZNF224	1	16	S/F	<0.001			0.71	0.918	0.021005	4.08	0
1	rs149893739	3	44763648	ZNF502	3	11	N/Y	<0.001			0.91	0.991		4.19	1
1	rs192675509	19	44778540	ZNF233	3	5	S/I	<0.001			0.03	0.561	4e-06	4.11	1
1	rs185865954	17	47394319	ZNF652	2	1	R/C	<0.001			0.02	1	0.999788	1.78	3
1	rs73045531	19	48790080	ZNF114	1	4	S/L	<0.001			0.1	0.681	0.043254	4.28	0
1	rs191489823	19	52091633	ZNF175	1	13	R/S	<0.001			0.77	0.164	0.011344	4.24	0
1	rs185654375	19	52568553	ZNF841	3	9,18	R/P	<0.001			0.12	0.959	0.000399	4.13	1
1	rs184877688	19	52793976	ZNF766	2	3	S/N	<0.001			0.46	0	0.001187	4.1	0
1	rs150814646	19	52794144	ZNF766	2	5	K/R	<0.001			0.47	0.004		4.12	0
1	rs141948878	19	53057736	ZNF808	1	9	R/W	<0.001			0.18	0.012	0.000367	3.09	0
1	rs182756863	19	53571973	ZNF160	2	13	R/H	<0.001			0.34	0.041	0.001331	4.13	0
1	rs140327785	19	53572813	ZNF160	2	3	N/S	<0.001			1	0.083	0.000194	4.3	0
1	rs138184993	19	53611692	ZNF415	6	11	R/C	<0.001			0.23	0.149	0.026775	3.37	0
1	rs146513773	19	53612027	ZNF415	6	7	N/S	<0.001			1	0.025	0.001917	4.31	0
1	rs150489253	19	53643919	ZNF347	2	15	R/H	<0.001			0.18	0.991	0.097106	4.14	1
1	rs187812061	19	53644760	ZNF347	2	6	R/C	<0.001			0.03	0.987	0.025928	3.09	2
1	rs192341524	19	53645180	ZNF347	2	1	R/C	<0.001			0.2	1	0.182	4.11	1
1	rs140137479	19	53740485	ZNF677	1	9	R/C	<0.001			0.2	0.171	0.024495	4.1	0
1	rs190884548	19	56896070	ZNF582	1	2	G/D	<0.001			0.17	0.828	1e-06	4.19	0
1	rs183592725	19	57066207	ZFP28	1	9	T/A	<0.001			0.49	0.66	0.295102	4.24	0
1	rs185716360	19	57867623	ZNF304	3	2	S/N	<0.001			0.59	0.801	0.000346	1.79	0
1	rs182109942	19	57956386	ZNF749	1	10	R/C	<0.001			0.17	0.011	0.001077	4.1	0
1	rs146382363	19	57956555	ZNF749	1	12	R/L	<0.001			0.7	0.049		4.22	0
1	rs180734719	19	58050077	ZNF549	2	11	R/C	<0.001			0.13	0.998	0.026775	4.1	1
1	rs148714900	19	58232312	ZNF671	2	4	K/T	<0.001			0.42	0.605	0.007561	4.07	0
1	rs181599765	19	58437573	ZNF418	3	17	S/N	<0.001			0.48	0.023		1.79	0
1	rs115038172	19	58639472	ZNF329	2	10	S/G	<0.001			0.16	0.956	0.738245	4.08	1
1	rs186522160	19	58928898	ZNF584	2	6	R/H	<0.001			0.47	0.015		4.13	0
1	rs183728287	16	71898069	ZNF821	7	1	R/Q	<0.001			0.37	0.01	0.502438	6.4	0
1	rs76073550	18	72343567	ZNF407	2	1	C/G	<0.001			0.25	0.989	0.342582	4.23	1
1	rs185562417	8	77767217	ZFHX4	5	14	K/R	<0.001			0.14	0.527	0.834051	1.82	0
1	rs139019928	16	89293993	ZNF778	2	4	R/C	<0.001			0.15	0.016		4.11	0
1	rs190399970	16	89293994	ZNF778	2	4	R/H	<0.001			0.43	0.979	0.00349	4.14	1
1	rs181081770	16	89294246	ZNF778	2	7	R/H	<0.001			0.54	0.085		4.13	0
1	rs138236902	7	99129790	ZKSCAN5	3	12	S/N	<0.001			0.51	0.99	0.436065	1.79	1
1	rs146368566	9	99580835	ZNF782	3	4	M/I	<0.001			.	0.16		-1.38	0
1	rs143021897	7	99662017	ZSCAN21	2	4	H/L	<0.001			0.91	0.664	4.4e-05	4.28	0
1	rs145211802	9	104171881	ZNF189	3	15	R/C	<0.001			0.16	0.023	0.119346	1.97	0
1	rs151018933	9	104171882	ZNF189	3	15	R/H	<0.001			0.24	0.008	0.054353	1.99	0
1	rs181507248	8	116616281	TRPS1	3	2	V/I	<0.001			0.29	0.588	0.099857	-4.31	1
1	rs138227822	8	125989361	ZNF572	1	6	S/T	<0.001			0.41	0.353	0.00279	4.09	0
1	rs193040099	8	135596200	ZFAT	7	10,13	K/R	<0.001			0.35	0.907		1.81	0
1	rs112892337	8	135614553	ZFAT	6	8	S/C	<0.001			0.13	1.01	0.931547	3.22	2
1	rs139521477	8	146156167	ZNF16	2	15	R/Q	<0.001			0.17	0.977	0.004697	4.12	1
1	rs184772409	8	146202634	ZNF252	2	8	R/H	<0.001			0.22	0.072		.	0
1	rs139371850	2	219506848	ZNF142	2	25	R/Q	<0.001			0.08	0.999	0.227529	4.27	1
1	rs139164874	1	247320104	ZNF124	3	5,6,7	A/T	<0.001			0.23	0.003	0.002266	4.16	0
5	rs1465789	19	58946056	ZNF132	2	1,2	P/L	0.4954	LBL	+ CHB	0.46	0	1.1e-05	4.31	0
5	rs7246400	19	21909948	ZNF100	1	7	T/I	0.4501			0.24	0.719	0.144316	3.7	0
5	rs13065048	3	32031643	ZNF860	1	3	T/A	0.418			.	0		3.74	0
5	rs1978717	19	52497250	ZNF615	4	6	T/I	0.4089		CLM	1	0		3.7	0
5	rs4801433	19	57646570	ZIM3	1	8	I/V	0.4048			0.16	0.978	0.000748	3.89	1
5	rs1548476	19	58058536	AC003682.1	3	5	I/T	0.3631			1	0		3.9	0
5	rs2214301	19	22154954	ZNF208	1	26	S/N	0.3613			0.57			3.76	0
5	rs8104890	19	52519608	ZNF614	1	6	V/I	0.3397			1	0.004	6.6e-05	3.71	0
5	rs78588121	7	57188016	ZNF479	1	6	M/T	0.3333			1	0	1e-05	3.87	0
5	rs3745765	19	37854235	HKR1	6	3,8	S/I	0.31		MXL	1	0	5.6e-05	3.65	0
5	rs9908414	17	5087040	ZNF594	1	2	I/T	0.2766			0.75	0	0.002198	3.9	0
5	rs9873604	3	44612050	ZNF167	3	4	T/I	0.244		LWK,MXL,PUR	1	0	8e-06	3.7	0
5	rs10425561	19	35175592	ZNF302	4	1	S/N	0.0769			0.29	0		3.76	0
5	rs140730704	17	5087037	ZNF594	1	2	II/I	0.0577			.				0
5	rs73509026	19	12059467	ZNF700	1	1	R/G	0.0563		MXL	0.41	0.941	0.003131	3.48	0
5	rs10426374	19	50549684	ZNF473	3	11	S/A	0.0513			0.9	0.509	0.045348	3.68	0
5	rs79295539	3	32031895	ZNF860	1	6	V/I	0.0348			.	0.956		3.71	1
5	rs61735033	19	58049243	ZNF549	2	1	V/I	0.0288		LWK	1	0	0.000645	4.21	0
5	rs77178548	1	247150631	ZNF695	1	5	I/V	0.0247			0.02	0.022		3.89	1
5	rs3853648	17	5086956	ZNF594	1	3	V/G	0.0229			0.39	0.5	0.00557	3.71	0
5	rs7250894	19	12089805	ZNF763	4	5,6	R/G	0.0174			0.07	0.997	0.003397	3.48	1
5	rs55700709	19	44932521	ZNF229	1	17	R/Q	0.0174		PUR	0.21	0.809	1.3e-05	.	0
5	rs140123624	19	23329081	ZNF730	1	7	T/I	0.0165			0.23			3.7	0
5	rs143981854	11	7021374	ZNF214	2	7	L/F	0.0142			0.1	0.977	0.036247	3.72	1
5	rs148392772	19	52887601	ZNF880	1	2	AR/A	0.0142			.			.	0
5	rs75719391	19	12155320	ZNF878	1	6	R/Q	0.0119			0.89	0.134		3.58	0
5	rs61745968	19	53058841	ZNF808	1	22	I/T	0.0105			1	0	0.002198	4.17	0
5	rs143071020	5	180276345	ZFP62	4	11,21	I/T	0.0105			0.77	0.002	0.115992	4.2	0
5	rs113224191	19	12224499	AC022415.1	1	8	Q/E	0.0092		MXL	0.13			4.16	0
5	rs61997241	19	57955624	ZNF749	1	3	G/S	0.0087			0.78	0.866	0.017515	4.25	0
5	rs139974656	19	20044582	ZNF93	2	4	T/N	0.0069			0.15	0.872		3.82	0
5	rs140003541	19	21300284	ZNF714	2	5	T/A	0.0069			0.15	0.019	0.000438	3.74	0
5	rs149534478	19	36603843	OVOL3	1	1	K/M	0.0064			0.06		0.9787	3.71	1
5	rs61910733	19	38189555	ZNF607	2	11	T/A	0.0064			0.63	0	0.002321	3.74	0
5	rs112453026	19	53855207	ZNF845	2	6	V/I	0.0064			0.4	0.061		3.71	0
5	rs144085286	19	11833390	ZNF823	3	5,6	R/Q	0.006			0.79	0.169	0.001107	3.58	0
5	rs10415690	19	53884691	ZNF525	2	1	T/A	0.0055			0.39	0		3.74	0
5	rs76880556	1	247201284	ZNF670	1	3	R/C	0.0055			0.17	0.924	0.007481	3.47	0
5	rs35358946	19	19790690	ZNF101	3	4,5	H/Y	0.005			.	0.433	0.004101	1.89	0
5	rs111274704	19	40521639	ZNF546	2	15,22	T/I	0.005			0.4	0.267	0.000899	4.17	0
5	rs45622033	19	52618471	ZNF616	1	17	R/K	0.0046			0.37	0.003	0.000114	4.25	0
5	rs150412959	7	148801170	ZNF425	1	14	T/I	0.0041			0.7	0.033	0.026173	3.7	0
5	rs151233951	19	21132897	ZNF85	3	13	T/N	0.0037			0.16	0.929	0.010292	3.82	0
5	rs45558236	19	58291037	ZNF586	3	7	I/T	0.0037			0.53	0.417		3.9	0
5	rs73938600	19	58579464	ZNF135	6	12	I/V	0.0037			0.37	0.591	0.000718	4.19	0
5	rs145492156	19	9578029	ZNF560	1	5	R/C	0.0032			0.13	0.938	0.001201	3.47	0
5	rs116038501	3	42956440	ZNF662	3	4	T/M	0.0032			0.19	0.899	0.027193	3.73	0
5	rs142498461	19	44660997	ZNF226	1	4	Q/H	0.0032			0.45	0.999	0.007271	3.69	1
5	rs145024494	20	2464752	ZNF343	1	1	I/M	0.0027			0.04	0.221	0.002476	3.83	1
5	rs61735341	19	12461726	ZNF442	2	1	R/C	0.0027			0.11	1	0.025928	3.47	1
5	rs139631793	10	38345178	ZNF33A	4	14	T/I	0.0027			0.66	0.998	0.005501	3.7	1
5	rs139899878	19	56895722	ZNF582	1	6	I/T	0.0027			1	0	0	3.9	0
5	rs61750938	17	5086537	ZNF594	1	8	L/F	0.0023			0.08	0.93	0.002775	4.11	0
5	rs146405106	19	21240195	ZNF430	1	6	T/A	0.0023			0.15	0.249	0.00161	3.74	0
5	rs149031424	19	37368133	ZNF345	2	3	T/I	0.0023			.	0.005		3.7	0
5	rs111889850	19	40521135	ZNF546	2	9,16	T/M	0.0023			0.06	0.101	0.000862	3.73	0
5	rs139979975	19	44740441	ZNF227	5	8,11	R/W	0.0023			0.17	1.01	0.095324	3.49	1
5	rs150500921	15	90903982	ZNF774	1	6	I/V	0.0023			0.5	0	0.000145	3.89	0
5	rs188241859	X	47307469	ZNF41	3	10	K/R	0.00180832			0.13	0.033	0.001387	4	0
5	rs61733102	4	367290	ZNF141	1	6	N/S	0.0018			.	0.005	0.001297	3.84	0
5	rs138645027	17	5085717	ZNF594	2	6,16	L/R	0.0018			0.13	0.992	0.017725	4.04	1
5	rs185810202	19	37734283	ZNF383	1	8	R/H	0.0018			0.1	0.025	0.001509	3.47	0
5	rs146157839	19	38104048	ZNF540	2	16	T/S	0.0018			0.11	0.003	0.000914	3.86	0
5	rs138670329	19	57036859	ZNF471	1	9	V/L	0.0018			0.23	0.08	0.00212	3.79	0
5	rs142485391	7	6714883	AC073343.1	2	3	V/I	0.0014			1			3.71	0
5	rs113606036	19	14829367	ZNF333	2	2	R/W	0.0014			0.02	0.772	0.100472	3.49	1
5	rs3752153	19	19822954	ZNF14	1	8	R/Q	0.0014			0.78	0.709	0.0039	3.58	0
5	rs139433605	19	20229768	ZNF90	1	11	T/A	0.0014			.	0.061		3.74	0
5	rs140856017	20	23350282	GZF1	4	3,8	Q/H	0.0014			0.08	1		3.69	1
5	rs142812441	19	24309983	ZNF254	2	5	T/S	0.0014			0.13	0.568	0.00018	3.86	0
5	rs188931981	19	35232464	ZNF181	4	6	T/S	0.0014			0.21	0.006	0.003544	3.86	0
5	rs142735791	1	44595844	KLF17	1	1	V/M	0.0014			0.05	0.999	0.162079	3.74	1
5	rs138614800	19	44890824	ZNF285	2	9	N/S	0.0014			0.83	0	0	3.84	0
5	rs188095264	19	56953159	ZNF667	4	4,7	I/T	0.0014			1	0.023	0.132876	3.9	0
5	rs112531153	19	57646318	ZIM3	1	11	V/I	0.0014			0.76	0.004	0.000519	4.17	0
5	rs148383106	19	57840314	ZNF543	1	11	T/M	0.0014			0.08	1	0.007141	3.73	1
5	rs142021145	5	71756519	ZNF366	1	1	V/F	0.0014			0.15	0.999	0.991764	0.84	2
5	rs183142477	4	121737634	PRDM5	3	3	K/R	0.0014			0.5	0.001	0.659575	4.16	0
5	rs61740657	5	178310142	ZNF354B	1	1	R/H	0.0014			0.04	0.999	0.181937	3.47	2
5	rs146558952	1	182025839	ZNF648	1	6	S/F	0.0014			0.24	0.001	0.100323	3.64	0
5	rs142404413	19	2834336	ZNF554	1	2	T/M	<0.001			0.37	1	0.195935	3.73	1
5	rs183116863	19	2853214	ZNF555	2	8	R/Q	<0.001			0.47	1	0.004309	3.58	1
5	rs191337289	19	2877445	ZNF556	1	1	I/M	<0.001			0.19	0	8e-06	3.83	0
5	rs190727318	19	2933687	ZNF77	2	9,10	Q/K	<0.001			0.93	0.152	0	3.82	0
5	rs34236132	16	3340106	ZNF263	2	5	V/I	<0.001			1	0.018	0.012336	4.16	0
5	rs190182913	10	3821757	KLF6	1	3	A/T	<0.001			0.13	0.604		-0.99	0
5	rs188376735	4	4322480	ZBTB49	3	2,7	R/W	<0.001			0.06	1	0.999563	1.77	2
5	rs149973732	17	4995270	ZFP3	1	1	I/M	<0.001			0.05	0.918	0.032385	3.83	0
5	rs142777409	17	5085633	ZNF594	2	7,17	I/T	<0.001			0.89	0.818	0.002198	3.9	0
5	rs144055145	19	7083133	ZNF557	3	3	T/N	<0.001			0.28	0.012	0.000401	3.82	0
5	rs189726633	19	7083553	ZNF557	3	8	T/K	<0.001			0.32	0.138	0.000588	3.82	0
5	rs141562027	19	9578028	ZNF560	1	5	R/H	<0.001			0.4	0.001	0.00051	3.47	0
5	rs139793154	19	9721195	ZNF561	3	5	I/T	<0.001			1	0	0.007405	3.9	0
5	rs150614133	19	11727950	ZNF627	1	2	R/H	<0.001			0.15	1	0.011163	3.47	1
5	rs151175533	19	11917292	ZNF491	2	2	R/P	<0.001			0.07	0.999	0.000429	3.47	1
5	rs191607910	19	11918048	ZNF491	2	9,10	R/Q	<0.001			0.37	0.028	5.6e-05	4.13	0
5	rs183107896	19	11978657	ZNF439	2	3	R/Q	<0.001			0.7	0.064	0.000489	3.58	0
5	rs77098353	19	11979245	ZNF439	2	10	R/Q	<0.001			0.74	0.051	0.000489	3.58	0
5	rs149942869	19	12016171	ZNF69	1	5	R/H	<0.001			0.13		0.00349	3.47	0
5	rs146267693	19	12060662	ZNF700	1	14	R/Q	<0.001			0.45	0.879	0.001155	3.58	0
5	rs146599445	19	12126453	ZNF433	2	10	R/Q	<0.001			0.65	0.001	0.001155	3.58	0
5	rs182606095	19	12222745	AC022415.1	1	2	R/Q	<0.001			0.64	0.231		3.58	0
5	rs150900225	19	12384432	ZNF44	4	1	R/H	<0.001			0.36	0.258		3.47	0
5	rs184261538	18	14105533	ZNF519	1	2	T/A	<0.001			0.28	0.035	0.000456	.	0
5	rs141998898	19	14829284	ZNF333	2	1	I/T	<0.001			0.27	0.122	0.029343	0.97	0
5	rs145871418	19	19823291	ZNF14	1	4	R/G	<0.001			0.58		1	.	1
5	rs151025101	19	20044833	ZNF93	2	7	S/G	<0.001			0.04	0.486		3.64	1
5	rs189387855	19	20308784	ZNF486	2	8	T/I	<0.001			0.09	0.549		3.7	0
5	rs183260631	19	21910369	ZNF100	1	2	T/P	<0.001			0	0.943	0.220137	3.69	1
5	rs186799586	19	21990675	ZNF43	2	17	I/V	<0.001			0.44	0.016	0.000411	3.89	0
5	rs193182605	19	21991682	ZNF43	2	5	T/I	<0.001			0.29	0.03	0.005567	3.7	0
5	rs142000057	19	22154870	ZNF208	1	23	T/S	<0.001			0.82	0.009		3.86	0
5	rs146124770	19	23543172	ZNF91	2	23	T/M	<0.001			0.28	1	0.001809	4.11	1
5	rs180967173	19	23544936	ZNF91	2	3	T/S	<0.001			0.74	0.024	0.000193	3.86	0
5	rs139312557	19	23836668	ZNF675	1	4	T/I	<0.001			0.26	0.483	0.005567	3.7	0
5	rs148231180	16	31090928	ZNF646	2	17	R/C	<0.001			0.16	1	0.69394	1.77	1
5	rs187560391	3	32031728	ZNF860	1	4	I/T	<0.001			.	0.208		4.21	0
5	rs181063135	19	37310436	ZNF790	1	2	S/R	<0.001			0.1	0.97	0.217087	3.96	1
5	rs186969622	19	37367964	ZNF345	3	1	V/I	<0.001			.	0		3.71	0
5	rs188290185	19	37368889	ZNF345	3	5,12	I/T	<0.001			0.65	0.001		4.2	0
5	rs141606442	19	37734199	ZNF383	1	7	T/N	<0.001			0.12	0.02	0.009293	3.82	0
5	rs139354025	19	37854649	HKR1	5	8,13	I/T	<0.001			0.47	0.004		1.88	0
5	rs139933067	19	37904452	ZNF569	3	1,7	I/L	<0.001			0.31	0.016	0.073569	4.22	0
5	rs180994996	19	37904787	ZNF569	2	3	I/T	<0.001			0.7	0.001	0.132876	3.9	0
5	rs190624643	19	38126838	ZFP30	4	2	S/G	<0.001			0.02	0.32	0.040775	3.64	1
5	rs147133462	1	40928708	ZNF643	3	3	T/I	<0.001			0.89	0.396	0.004094	3.7	0
5	rs150440103	1	41012686	ZNF684	1	3	V/M	<0.001			0.1	0.016	0.001359	3.74	0
5	rs146256400	15	43653413	ZSCAN29	3	5	R/H	<0.001			0.1	0.024		3.47	0
5	rs138662722	15	43653749	ZSCAN29	3	1	I/S	<0.001			0.17	0.372		3.95	0
5	rs146558057	19	44470295	ZNF221	1	2	H/R	<0.001			0.51	0		4.28	0
5	rs186758167	19	44501088	ZNF155	2	7	Y/C	<0.001			0.2	0.001	0.033058	3.76	0
5	rs112504832	19	44514741	ZNF230	1	1	R/C	<0.001			0.09	0.058		1.86	0
5	rs185184972	19	44590455	ZNF284	1	3	R/Q	<0.001			0.76	0.017		3.58	0
5	rs192169263	19	44681727	ZNF226	2	17	T/I	<0.001			0.6	0.294	0.030432	4.17	0
5	rs146073542	3	44762905	ZNF502	4	2	V/A	<0.001			0.61	0.002	0.008925	3.75	0
5	rs189711135	3	44763913	ZNF502	3	14	F/C	<0.001			0.05	0.997	0.11131	4.13	1
5	rs147693812	19	44792164	ZNF235	2	5	H/R	<0.001			0.56	0.999	0	4.28	1
5	rs71323392	3	48310055	ZNF589	2	2	R/C	<0.001			0.17	1.01	0.025928	3.47	1
5	rs140592458	19	52496410	ZNF615	4	14,16	I/T	<0.001			0.94	0.006		4.2	0
5	rs116130534	19	52618555	ZNF616	1	16	N/S	<0.001			0.27	0.002	0.000184	3.84	0
5	rs183731629	19	53269217	ZNF600	1	13	A/S	<0.001			0.41	0.003	0.002095	3.92	0
5	rs137948996	19	53269385	ZNF600	1	11	H/N	<0.001			0.4	0.872	0.002267	4.24	0
5	rs147691299	19	53303483	ZNF28	5	9	A/T	<0.001			0.91	0.231	0.001429	3.86	0
5	rs185134046	19	53303566	ZNF28	5	8	T/I	<0.001			0.64	0.655	0.002282	3.7	0
5	rs185922532	19	53384598	ZNF320	1	4	V/L	<0.001			0.1	0.004	0.002153	3.79	0
5	rs192197312	19	53644579	ZNF347	2	8	T/I	<0.001			0.71	0.735	0.008619	3.7	0
5	rs186363643	19	54080841	ZNF331	7	8	V/I	<0.001			0.65	0.95	0.000589	3.71	0
5	rs146122711	20	56093888	CTCFL	11	3	V/I	<0.001			0.63	0.536	0.012642	3.71	0
5	rs189564920	19	56701571	ZSCAN5B	1	1	S/R	<0.001			0.17	0	0.00774	3.96	0
5	rs181825105	19	56952568	ZNF667	5	11,14	I/T	<0.001			1	0.068	0	4.17	0
5	rs192433985	19	57089035	ZNF470	2	7	I/T	<0.001			0.85	0.002	0.000334	3.9	0
5	rs140617949	19	57089370	ZNF470	2	11	A/T	<0.001			1	0.176	0.005242	3.86	0
5	rs139998398	19	57325072	ZIM2	6	12	A/T	<0.001			0.35	0.954		1.89	1
5	rs184081305	7	57529101	ZNF716	2	3	T/S	<0.001			0.2	0.1	1.2e-05	3.86	0
5	rs77368328	19	57723373	ZNF264	2	4	V/D	<0.001			0.2	0.999	0.124532	3.76	1
5	rs147865767	19	57723961	ZNF264	2	11	T/M	<0.001			0.01	1	0.028779	3.73	2
5	rs181794434	19	57867551	ZNF304	3	1	A/V	<0.001			0.34	0.099	0.002683	1.88	0
5	rs143319841	19	57868037	ZNF304	3	3	I/T	<0.001			1	0.002	0.049672	3.9	0
5	rs186801815	19	57868457	ZNF304	3	8	I/T	<0.001			1	0.062	0.049672	3.9	0
5	rs151110967	19	58050006	ZNF549	2	10	L/P	<0.001			0.02	0.716	0.02207	3.71	1
5	rs139663822	19	58132734	ZNF134	3	9,10	N/S	<0.001			0.64	0	0.000189	4.18	0
5	rs184974888	19	58290705	ZNF586	3	3	I/M	<0.001			0.05	0.996		3.83	1
5	rs184876022	19	58385151	ZNF814	1	11	R/K	<0.001			0.25	0.002		3.6	0
5	rs139176570	19	58385319	ZNF814	2	3,9	V/A	<0.001			0.45	0.771		3.75	0
5	rs143932681	19	58773831	ZNF544	4	5,9	I/T	<0.001			0.86	0.136	0.002123	3.9	0
5	rs185952330	19	58945135	ZNF132	2	4,12	I/T	<0.001			1	0.136	0.031516	4.2	0
5	rs182807224	7	63809227	ZNF736	2	6	S/N	<0.001			0.12	0.611	0.000145	3.76	0
5	rs142294960	11	65562693	OVOL1	2	3	V/I	<0.001			0.43	0	0.116443	3.21	0
5	rs147301155	16	68598395	ZFP90	2	11	I/L	<0.001			0.14	0.145	0.036474	3.87	0
5	rs187321756	8	77766139	ZFHX4	5	12	I/V	<0.001			0.02	0.983	0.933408	0.95	3
5	rs140896195	15	85164978	ZSCAN2	5	11	V/I	<0.001			.	0.022	0.018507	3.79	0
5	rs117378505	16	89294426	ZNF778	2	9	N/I	<0.001			1	0.034		3.69	0
5	rs139707697	9	95608778	ZNF484	4	13	H/R	<0.001			0.44	0.136	0.00498	4.28	0
5	rs150406127	9	95609030	ZNF484	4	10	H/R	<0.001			0.47	0.947	0.045512	4.3	0
5	rs185199791	7	99668956	ZNF3	3	7	I/T	<0.001			0.49	0.901	0.37325	3.9	0
5	rs186555374	9	104171893	ZNF189	3	15	I/F	<0.001			0.05	0.536	0.735323	1.69	0
5	rs146915016	7	127014654	ZNF800	3	2	R/C	<0.001			.	1	0.819456	3.13	1
5	rs148133334	8	146202706	ZNF252	2	7	I/T	<0.001			1	0.149	0.000623	.	0
5	rs183707865	7	148876205	ZNF398	7	2	T/I	<0.001			1	0.414	0.156547	3.7	0
5	rs183547942	5	178311066	ZNF354B	1	11	I/T	<0.001			1	0	0.132876	3.9	0
5	rs116376577	5	178359171	ZFP2	4	7	T/N	<0.001			0.14	0.996	0.103098	3.82	1
5	rs143223305	5	178506547	ZNF354C	1	6	A/T	<0.001			1	0.008	0.09404	3.86	0
5	rs117991044	2	219516507	ZNF142	1	4	R/Q	<0.001			.			.	0
5	rs148799792	1	247464150	ZNF496	2	2	L/V	<0.001			0.57	0.037	0.0027	0.82	0
aGreen dot indicates "common" SNP (MAF > 0.01)
b "+" indicates observed heterozygotes > expected, no sign indicates observed heterozygotes < expected
cRed dots indicate a functional prediction of "deleterious" (Scores from dbNSFP, version 2.0, release February 25, 2013)
d Summed Kullback-Leibler divergence between position frequency matricies ± SNP change as predicted by ZFModels.
"NA" indicates fingers for which ZFModels was unable to calculate a position frequency matrix.
